# Supplementary material for: (E)-6-Methyl-3-(2-methyl­benzyl­idene)­chroman-2-one
Source: Acta Crystallogr Sect E Struct Rep Online. 2012 Feb 24;68(Pt 3):o791. doi: 10.1107/S1600536812005624 (PMC3297860; doi:10.1107/S1600536812005624)
Supplement: Supplementary file 1 [file e-68-0o791-sup1.cif]

##############################################################################
#                                                                            #
# This CIF contains the data in a paper accepted for publication in          #
# Acta Crystallographica Section E. It conforms to the requirements of       #
# Notes for Authors for Acta Crystallographica Section E, and has been       #
# peer reviewed under the auspices of the IUCr Commission on Journals.       #
#                                                                            #
# Full details of the Crystallographic Information File format               #
# are given in the paper "The Crystallographic Information File (CIF):       #
# a New Standard Archive File for Crystallography" by S. R. Hall, F. H.      #
# Allen and I. D. Brown [Acta Cryst. (1991), A47, 655-685].                  #
#                                                                            #
# The current version of the core CIF dictionary is obtainable from          #
# ftp://ftp.iucr.org/pub/cif_core.dic.                                       #
#                                                                            #
# Software is freely available for graphical display of the structure(s)     #
# in this CIF. For information consult the CIF software page                 #
# http://www.iucr.org/resources/cif/software.                                #
#                                                                            #
# This file may be used for bona fide research purposes within the           #
# scientific community so long as proper attribution is given to the journal # 
# article from which it was obtained.                                        #
#                                                                            #
##############################################################################
data_global
_audit_creation_method     SHELXL-97
_journal_date_recd_electronic     2012-01-23
_journal_date_accepted     2012-02-08
_journal_name_full     'Acta Crystallographica, Section E'
_journal_year     2012
_journal_volume     68
_journal_issue      3
_journal_page_first     o791
_journal_page_last     o791
_journal_paper_category     QO
_journal_paper_doi     10.1107/S1600536812005624
_journal_coeditor_code     GK2454
_publ_contact_author_name     'S.Murugavel'
_publ_contact_author_address
;
  Department of  Physics
  Thanthai Periyar Government Institute of Technology
  Vellore 632 002
  India
;
_publ_contact_author_email     smurugavel27@gmail.com
_publ_contact_author_fax     '0416 091 2266652'
_publ_contact_author_phone     '091 9790084145'
_publ_section_title
;
(<i>E</i>)-6-Methyl-3-(2-methylbenzylidene)chroman-2-one
;
loop_
    _publ_author_name
    _publ_author_footnote
    _publ_author_address
    'Vijayakumar, S.' ?
;
Department of Physics
Sri Balaji Chokkalingam Engineering College
Arni
Thiruvannamalai 632 317
India
;
    'Murugavel, S.' ?
;
Department of Physics
Thanthai Periyar Government Institute of Technology
Vellore 632 002
India
;
    'Kannan, D.' ?
;
Department of Organic Chemistry
University of Madras
Maraimalai Campus
Chennai 600 025
India
;
    'Bakthadoss, M.'
;
Additional correspondence author, e-mail: bhakthadoss@yahoo.com.
;
;
Department of Organic Chemistry
University of Madras
Maraimalai Campus
Chennai 600 025
India
;
data_I
_audit_creation_method     SHELXL-97
_chemical_name_systematic
;
(<i>E</i>)-6-Methyl-3-(2-methylbenzylidene)chroman-2-one
;
_chemical_name_common     ?
_chemical_formula_moiety     'C18 H16 O2'
_chemical_formula_sum     'C18 H16 O2'
_chemical_formula_iupac     'C18 H16 O2'
_chemical_formula_weight     264.31
_chemical_melting_point     ?
_symmetry_cell_setting     monoclinic
_symmetry_space_group_name_H-M     'P 21/c'
_symmetry_space_group_name_Hall     '-P 2ybc'
loop_
    _symmetry_equiv_pos_as_xyz
    'x, y, z'
    '-x, y+1/2, -z+1/2'
    '-x, -y, -z'
    'x, -y-1/2, z-1/2'
_cell_length_a     9.1331(2)
_cell_length_b     17.8838(5)
_cell_length_c     9.6443(3)
_cell_angle_alpha     90.00
_cell_angle_beta     118.0560(10)
_cell_angle_gamma     90.00
_cell_volume     1390.14(7)
_cell_formula_units_Z     4
_cell_measurement_reflns_used     4254
_cell_measurement_theta_min     2.3
_cell_measurement_theta_max     30.6
_cell_measurement_temperature     293(2)
_exptl_crystal_description     'block'
_exptl_crystal_colour     'colourless'
_exptl_crystal_size_max     0.21
_exptl_crystal_size_mid     0.18
_exptl_crystal_size_min     0.16
_exptl_crystal_density_diffrn     1.263
_exptl_crystal_density_meas     ?
_exptl_crystal_density_method     'not measured'
_exptl_crystal_F_000     560
_exptl_absorpt_coefficient_mu     0.081
_exptl_absorpt_correction_type     multi-scan
_exptl_absorpt_process_details     '(SADABS; Sheldrick, 1996)'
_exptl_absorpt_correction_T_min     0.983
_exptl_absorpt_correction_T_max     0.987
_exptl_special_details     ?
_diffrn_ambient_temperature     293(2)
_diffrn_radiation_type     MoK\a
_diffrn_radiation_wavelength     0.71073
_diffrn_radiation_source     'fine-focus sealed tube'
_diffrn_radiation_monochromator     graphite
_diffrn_measurement_device_type     'Bruker APEXII CCD'
_diffrn_measurement_method     '\w scans'
_diffrn_detector_area_resol_mean     10.0
_diffrn_reflns_number     17986
_diffrn_reflns_av_R_equivalents     0.0257
_diffrn_reflns_av_sigmaI/netI     0.0239
_diffrn_reflns_theta_min     2.28
_diffrn_reflns_theta_max     30.57
_diffrn_reflns_theta_full     25.00
_diffrn_measured_fraction_theta_max     0.998
_diffrn_measured_fraction_theta_full     1.000
_diffrn_reflns_limit_h_min     -13
_diffrn_reflns_limit_h_max     13
_diffrn_reflns_limit_k_min     -25
_diffrn_reflns_limit_k_max     24
_diffrn_reflns_limit_l_min     -13
_diffrn_reflns_limit_l_max     13
_diffrn_standards_number     0
_diffrn_standards_interval_count     .
_diffrn_standards_interval_time     .
_diffrn_standards_decay_%     ?
_refine_special_details
;
 Refinement of F^2^ against ALL reflections.  The weighted R-factor wR and
 goodness of fit S are based on F^2^, conventional R-factors R are based
 on F, with F set to zero for negative F^2^. The threshold expression of
 F^2^ > 2sigma(F^2^) is used only for calculating R-factors(gt) etc. and is
 not relevant to the choice of reflections for refinement.  R-factors based
 on F^2^ are statistically about twice as large as those based on F, and R-
 factors based on ALL data will be even larger.
;
_reflns_number_total     4246
_reflns_number_gt     2882
_reflns_threshold_expression     I>2\s(I)
_refine_ls_structure_factor_coef     Fsqd
_refine_ls_matrix_type     full
_refine_ls_R_factor_all     0.0749
_refine_ls_R_factor_gt     0.0473
_refine_ls_wR_factor_gt     0.1307
_refine_ls_wR_factor_ref     0.1520
_refine_ls_goodness_of_fit_ref     1.001
_refine_ls_restrained_S_all     1.001
_refine_ls_number_reflns     4246
_refine_ls_number_parameters     183
_refine_ls_number_restraints     0
_refine_ls_hydrogen_treatment     constr
_refine_ls_weighting_scheme     calc
_refine_ls_weighting_details
         'calc w=1/[\s^2^(Fo^2^)+(0.0777P)^2^+0.1937P] where P=(Fo^2^+2Fc^2^)/3'
_atom_sites_solution_hydrogens     geom
_atom_sites_solution_primary     direct
_atom_sites_solution_secondary     difmap
_refine_ls_shift/su_max     0.000
_refine_ls_shift/su_mean     0.000
_refine_diff_density_max     0.269
_refine_diff_density_min     -0.168
_refine_ls_extinction_method     none
_refine_ls_extinction_coef     ?
loop_
    _atom_type_symbol
    _atom_type_description
    _atom_type_scat_dispersion_real
    _atom_type_scat_dispersion_imag
    _atom_type_scat_source
    'C' 'C' 0.0033 0.0016
                         'International Tables Vol C Tables 4.2.6.8 and 6.1.1.4'
    'H' 'H' 0.0000 0.0000
                         'International Tables Vol C Tables 4.2.6.8 and 6.1.1.4'
    'O' 'O' 0.0106 0.0060
                         'International Tables Vol C Tables 4.2.6.8 and 6.1.1.4'
_computing_data_collection     'APEX2 (Bruker, 2004)'
_computing_cell_refinement     'APEX2 and SAINT (Bruker, 2004)'
_computing_data_reduction     'SAINT and XPREP (Bruker, 2004)'
_computing_structure_solution     'SHELXS97 (Sheldrick, 2008)'
_computing_structure_refinement     'SHELXL97 (Sheldrick, 2008)'
_computing_molecular_graphics     'ORTEP-3 (Farrugia (1997)'
_computing_publication_material
                           'SHELXL97 (Sheldrick, 2008) and  PLATON (Spek, 2009)'
loop_
    _atom_site_type_symbol
    _atom_site_label
    _atom_site_fract_x
    _atom_site_fract_y
    _atom_site_fract_z
    _atom_site_U_iso_or_equiv
    _atom_site_adp_type
    _atom_site_calc_flag
    _atom_site_refinement_flags
    _atom_site_occupancy
    _atom_site_symmetry_multiplicity
    _atom_site_disorder_assembly
    _atom_site_disorder_group
    C C1 0.53567(17) 0.64217(8) 0.67561(18) 0.0510(3) Uani d . 1 1 . .
    H H1 0.5781 0.6520 0.7823 0.061 Uiso calc R 1 1 . .
    C C2 0.59366(19) 0.68218(9) 0.5898(2) 0.0591(4) Uani d . 1 1 . .
    H H2 0.6741 0.7188 0.6381 0.071 Uiso calc R 1 1 . .
    C C3 0.53207(19) 0.66771(9) 0.4322(2) 0.0600(4) Uani d . 1 1 . .
    H H3 0.5697 0.6950 0.3732 0.072 Uiso calc R 1 1 . .
    C C4 0.41464(18) 0.61275(9) 0.36193(17) 0.0556(4) Uani d . 1 1 . .
    H H4 0.3749 0.6030 0.2555 0.067 Uiso calc R 1 1 . .
    C C5 0.35357(16) 0.57122(7) 0.44610(15) 0.0457(3) Uani d . 1 1 . .
    C C6 0.41463(15) 0.58712(7) 0.60612(15) 0.0426(3) Uani d . 1 1 . .
    C C7 0.35620(16) 0.54362(7) 0.69924(15) 0.0440(3) Uani d . 1 1 . .
    H H7 0.3418 0.4926 0.6783 0.053 Uiso calc R 1 1 . .
    C C8 0.32126(15) 0.56882(7) 0.81078(15) 0.0426(3) Uani d . 1 1 . .
    C C9 0.26659(17) 0.51217(7) 0.88834(15) 0.0470(3) Uani d . 1 1 . .
    C C10 0.12384(16) 0.61012(7) 0.94804(14) 0.0428(3) Uani d . 1 1 . .
    C C11 0.00149(17) 0.62388(8) 0.99062(16) 0.0507(3) Uani d . 1 1 . .
    H H11 -0.0461 0.5848 1.0190 0.061 Uiso calc R 1 1 . .
    C C12 -0.04862(17) 0.69606(8) 0.99036(17) 0.0506(3) Uani d . 1 1 . .
    H H12 -0.1301 0.7056 1.0200 0.061 Uiso calc R 1 1 . .
    C C13 0.01926(16) 0.75525(8) 0.94698(16) 0.0468(3) Uani d . 1 1 . .
    C C14 0.14082(16) 0.73905(7) 0.90318(16) 0.0456(3) Uani d . 1 1 . .
    H H14 0.1866 0.7780 0.8724 0.055 Uiso calc R 1 1 . .
    C C15 0.19582(15) 0.66685(7) 0.90391(14) 0.0407(3) Uani d . 1 1 . .
    C C16 0.33081(18) 0.64851(7) 0.86226(17) 0.0477(3) Uani d . 1 1 . .
    H H16A 0.3215 0.6813 0.7784 0.057 Uiso calc R 1 1 . .
    H H16B 0.4379 0.6573 0.9528 0.057 Uiso calc R 1 1 . .
    C C17 -0.0374(2) 0.83405(9) 0.9463(2) 0.0661(4) Uani d . 1 1 . .
    H H17A -0.1247 0.8461 0.8435 0.099 Uiso calc R 1 1 . .
    H H17B 0.0540 0.8677 0.9733 0.099 Uiso calc R 1 1 . .
    H H17C -0.0777 0.8388 1.0216 0.099 Uiso calc R 1 1 . .
    C C18 0.22451(19) 0.51259(9) 0.36486(18) 0.0593(4) Uani d . 1 1 . .
    H H18A 0.2632 0.4656 0.4177 0.089 Uiso calc R 1 1 . .
    H H18B 0.2034 0.5080 0.2579 0.089 Uiso calc R 1 1 . .
    H H18C 0.1240 0.5265 0.3668 0.089 Uiso calc R 1 1 . .
    O O1 0.17722(13) 0.53607(5) 0.95982(12) 0.0540(3) Uani d . 1 1 . .
    O O2 0.29341(16) 0.44612(6) 0.89344(14) 0.0657(3) Uani d . 1 1 . .
loop_
    _atom_site_aniso_label
    _atom_site_aniso_U_11
    _atom_site_aniso_U_22
    _atom_site_aniso_U_33
    _atom_site_aniso_U_12
    _atom_site_aniso_U_13
    _atom_site_aniso_U_23
    C1 0.0488(7) 0.0557(8) 0.0530(8) -0.0030(6) 0.0276(6) -0.0087(6)
    C2 0.0545(8) 0.0572(9) 0.0757(10) -0.0044(6) 0.0391(8) -0.0037(7)
    C3 0.0585(8) 0.0652(10) 0.0695(10) 0.0134(7) 0.0409(8) 0.0153(8)
    C4 0.0566(8) 0.0666(9) 0.0459(7) 0.0176(7) 0.0260(7) 0.0064(7)
    C5 0.0444(6) 0.0468(7) 0.0454(7) 0.0118(5) 0.0206(6) -0.0015(5)
    C6 0.0424(6) 0.0421(6) 0.0455(7) 0.0048(5) 0.0225(5) -0.0027(5)
    C7 0.0457(6) 0.0388(6) 0.0448(7) -0.0012(5) 0.0190(5) -0.0038(5)
    C8 0.0449(6) 0.0395(6) 0.0417(6) -0.0049(5) 0.0189(5) -0.0025(5)
    C9 0.0544(7) 0.0410(7) 0.0426(7) -0.0061(5) 0.0204(6) -0.0018(5)
    C10 0.0501(7) 0.0405(7) 0.0382(6) -0.0091(5) 0.0211(5) -0.0002(5)
    C11 0.0533(7) 0.0544(8) 0.0502(7) -0.0131(6) 0.0290(6) 0.0035(6)
    C12 0.0442(7) 0.0598(8) 0.0527(8) -0.0078(6) 0.0268(6) -0.0023(6)
    C13 0.0427(6) 0.0479(7) 0.0484(7) -0.0060(5) 0.0202(6) -0.0031(6)
    C14 0.0494(7) 0.0411(7) 0.0506(7) -0.0103(5) 0.0271(6) -0.0034(5)
    C15 0.0459(6) 0.0403(6) 0.0389(6) -0.0108(5) 0.0224(5) -0.0048(5)
    C16 0.0566(7) 0.0412(7) 0.0552(8) -0.0116(5) 0.0344(6) -0.0090(5)
    C17 0.0584(9) 0.0547(9) 0.0922(13) 0.0011(7) 0.0413(9) -0.0017(8)
    C18 0.0586(8) 0.0602(9) 0.0509(8) 0.0047(7) 0.0190(7) -0.0121(7)
    O1 0.0731(7) 0.0412(5) 0.0592(6) -0.0058(4) 0.0407(5) 0.0045(4)
    O2 0.0869(8) 0.0406(6) 0.0736(7) -0.0014(5) 0.0413(7) 0.0036(5)
_geom_special_details
;
 All esds (except the esd in the dihedral angle between two l.s. planes)
 are estimated using the full covariance matrix.  The cell esds are taken
 into account individually in the estimation of esds in distances, angles
 and torsion angles; correlations between esds in cell parameters are only
 used when they are defined by crystal symmetry.  An approximate (isotropic)
 treatment of cell esds is used for estimating esds involving l.s. planes.
;
loop_
    _geom_bond_atom_site_label_1
    _geom_bond_atom_site_label_2
    _geom_bond_site_symmetry_2
    _geom_bond_distance
    _geom_bond_publ_flag
    C1 C2 . 1.375(2) ?
    C1 C6 . 1.3941(18) ?
    C1 H1 . 0.9300 ?
    C2 C3 . 1.374(2) ?
    C2 H2 . 0.9300 ?
    C3 C4 . 1.375(2) ?
    C3 H3 . 0.9300 ?
    C4 C5 . 1.396(2) ?
    C4 H4 . 0.9300 ?
    C5 C6 . 1.4014(18) ?
    C5 C18 . 1.495(2) ?
    C6 C7 . 1.4655(18) ?
    C7 C8 . 1.3360(18) ?
    C7 H7 . 0.9300 ?
    C8 C9 . 1.4788(18) ?
    C8 C16 . 1.4981(17) ?
    C9 O2 . 1.2025(16) ?
    C9 O1 . 1.3615(17) ?
    C10 C15 . 1.3804(16) ?
    C10 C11 . 1.3819(19) ?
    C10 O1 . 1.3972(16) ?
    C11 C12 . 1.369(2) ?
    C11 H11 . 0.9300 ?
    C12 C13 . 1.3871(19) ?
    C12 H12 . 0.9300 ?
    C13 C14 . 1.3914(18) ?
    C13 C17 . 1.500(2) ?
    C14 C15 . 1.3844(18) ?
    C14 H14 . 0.9300 ?
    C15 C16 . 1.5016(17) ?
    C16 H16A . 0.9700 ?
    C16 H16B . 0.9700 ?
    C17 H17A . 0.9600 ?
    C17 H17B . 0.9600 ?
    C17 H17C . 0.9600 ?
    C18 H18A . 0.9600 ?
    C18 H18B . 0.9600 ?
    C18 H18C . 0.9600 ?
loop_
    _geom_angle_atom_site_label_1
    _geom_angle_atom_site_label_2
    _geom_angle_atom_site_label_3
    _geom_angle_site_symmetry_1
    _geom_angle_site_symmetry_3
    _geom_angle
    _geom_angle_publ_flag
    C2 C1 C6 . . 121.40(14) ?
    C2 C1 H1 . . 119.3 ?
    C6 C1 H1 . . 119.3 ?
    C3 C2 C1 . . 119.64(15) ?
    C3 C2 H2 . . 120.2 ?
    C1 C2 H2 . . 120.2 ?
    C2 C3 C4 . . 119.89(14) ?
    C2 C3 H3 . . 120.1 ?
    C4 C3 H3 . . 120.1 ?
    C3 C4 C5 . . 121.73(14) ?
    C3 C4 H4 . . 119.1 ?
    C5 C4 H4 . . 119.1 ?
    C4 C5 C6 . . 118.14(13) ?
    C4 C5 C18 . . 120.06(13) ?
    C6 C5 C18 . . 121.79(13) ?
    C1 C6 C5 . . 119.18(12) ?
    C1 C6 C7 . . 121.02(12) ?
    C5 C6 C7 . . 119.74(12) ?
    C8 C7 C6 . . 127.45(12) ?
    C8 C7 H7 . . 116.3 ?
    C6 C7 H7 . . 116.3 ?
    C7 C8 C9 . . 116.20(12) ?
    C7 C8 C16 . . 126.09(12) ?
    C9 C8 C16 . . 117.71(11) ?
    O2 C9 O1 . . 116.54(12) ?
    O2 C9 C8 . . 125.65(13) ?
    O1 C9 C8 . . 117.80(11) ?
    C15 C10 C11 . . 121.98(13) ?
    C15 C10 O1 . . 121.54(12) ?
    C11 C10 O1 . . 116.40(11) ?
    C12 C11 C10 . . 118.93(12) ?
    C12 C11 H11 . . 120.5 ?
    C10 C11 H11 . . 120.5 ?
    C11 C12 C13 . . 121.58(13) ?
    C11 C12 H12 . . 119.2 ?
    C13 C12 H12 . . 119.2 ?
    C12 C13 C14 . . 117.79(13) ?
    C12 C13 C17 . . 121.07(13) ?
    C14 C13 C17 . . 121.13(12) ?
    C15 C14 C13 . . 122.15(12) ?
    C15 C14 H14 . . 118.9 ?
    C13 C14 H14 . . 118.9 ?
    C10 C15 C14 . . 117.57(12) ?
    C10 C15 C16 . . 119.47(12) ?
    C14 C15 C16 . . 122.95(11) ?
    C8 C16 C15 . . 111.67(10) ?
    C8 C16 H16A . . 109.3 ?
    C15 C16 H16A . . 109.3 ?
    C8 C16 H16B . . 109.3 ?
    C15 C16 H16B . . 109.3 ?
    H16A C16 H16B . . 107.9 ?
    C13 C17 H17A . . 109.5 ?
    C13 C17 H17B . . 109.5 ?
    H17A C17 H17B . . 109.5 ?
    C13 C17 H17C . . 109.5 ?
    H17A C17 H17C . . 109.5 ?
    H17B C17 H17C . . 109.5 ?
    C5 C18 H18A . . 109.5 ?
    C5 C18 H18B . . 109.5 ?
    H18A C18 H18B . . 109.5 ?
    C5 C18 H18C . . 109.5 ?
    H18A C18 H18C . . 109.5 ?
    H18B C18 H18C . . 109.5 ?
    C9 O1 C10 . . 121.72(10) ?
loop_
    _geom_torsion_atom_site_label_1
    _geom_torsion_atom_site_label_2
    _geom_torsion_atom_site_label_3
    _geom_torsion_atom_site_label_4
    _geom_torsion_site_symmetry_1
    _geom_torsion_site_symmetry_2
    _geom_torsion_site_symmetry_3
    _geom_torsion_site_symmetry_4
    _geom_torsion
    _geom_torsion_publ_flag
    C6 C1 C2 C3 . . . . -0.3(2) ?
    C1 C2 C3 C4 . . . . -0.8(2) ?
    C2 C3 C4 C5 . . . . 0.8(2) ?
    C3 C4 C5 C6 . . . . 0.3(2) ?
    C3 C4 C5 C18 . . . . 179.28(13) ?
    C2 C1 C6 C5 . . . . 1.4(2) ?
    C2 C1 C6 C7 . . . . 178.65(13) ?
    C4 C5 C6 C1 . . . . -1.40(18) ?
    C18 C5 C6 C1 . . . . 179.66(12) ?
    C4 C5 C6 C7 . . . . -178.68(12) ?
    C18 C5 C6 C7 . . . . 2.38(18) ?
    C1 C6 C7 C8 . . . . 42.3(2) ?
    C5 C6 C7 C8 . . . . -140.44(14) ?
    C6 C7 C8 C9 . . . . -179.09(12) ?
    C6 C7 C8 C16 . . . . 1.6(2) ?
    C7 C8 C9 O2 . . . . 21.8(2) ?
    C16 C8 C9 O2 . . . . -158.81(14) ?
    C7 C8 C9 O1 . . . . -157.79(12) ?
    C16 C8 C9 O1 . . . . 21.60(17) ?
    C15 C10 C11 C12 . . . . -0.6(2) ?
    O1 C10 C11 C12 . . . . 176.16(12) ?
    C10 C11 C12 C13 . . . . 0.7(2) ?
    C11 C12 C13 C14 . . . . 0.1(2) ?
    C11 C12 C13 C17 . . . . 179.65(14) ?
    C12 C13 C14 C15 . . . . -0.8(2) ?
    C17 C13 C14 C15 . . . . 179.56(13) ?
    C11 C10 C15 C14 . . . . -0.14(19) ?
    O1 C10 C15 C14 . . . . -176.75(11) ?
    C11 C10 C15 C16 . . . . 178.69(12) ?
    O1 C10 C15 C16 . . . . 2.07(19) ?
    C13 C14 C15 C10 . . . . 0.9(2) ?
    C13 C14 C15 C16 . . . . -177.90(12) ?
    C7 C8 C16 C15 . . . . 144.14(13) ?
    C9 C8 C16 C15 . . . . -35.18(17) ?
    C10 C15 C16 C8 . . . . 23.76(17) ?
    C14 C15 C16 C8 . . . . -157.48(12) ?
    O2 C9 O1 C10 . . . . -173.36(12) ?
    C8 C9 O1 C10 . . . . 6.27(18) ?
    C15 C10 O1 C9 . . . . -18.82(19) ?
    C11 C10 O1 C9 . . . . 164.39(12) ?
loop_
    _geom_hbond_atom_site_label_D
    _geom_hbond_atom_site_label_H
    _geom_hbond_atom_site_label_A
    _geom_hbond_site_symmetry_A
    _geom_hbond_distance_DH
    _geom_hbond_distance_HA
    _geom_hbond_distance_DA
    _geom_hbond_angle_DHA
    C11 H11 O1 3_567 0.93 2.53 3.437(2) 167
    C14 H14 Cg 4_565 0.93 2.88 3.611(2) 137
    C18 H18A Cg 3_666 0.96 2.74 3.490(2) 136
_iucr_refine_instructions_details
;
TITL SM4 in P2(1)/c
CELL  0.71073   9.1331  17.8838   9.6443   90.000  118.056   90.000
ZERR     4.00   0.0002   0.0005   0.0003    0.000    0.001    0.000
LATT   1
SYMM  - X, 1/2 + Y, 1/2 - Z
SFAC  C    H    O
UNIT  72   64   8
MERG   2
FMAP   2
PLAN   20
BOND
BOND $H
ACTA 50
CONF
EQIV $1 -X, 1-Y, 2-Z
HTAB C11 O1_$1
L.S.   10
WGHT    0.077700    0.193700
FVAR       0.49204
MOLE    1
C1    1    0.535673    0.642169    0.675611    11.00000    0.04877    0.05566 =
         0.05304   -0.00868    0.02758   -0.00296
AFIX  43
H1    2    0.578098    0.652031    0.782299    11.00000   -1.20000
AFIX   0
C2    1    0.593660    0.682185    0.589791    11.00000    0.05451    0.05720 =
         0.07575   -0.00375    0.03907   -0.00443
AFIX  43
H2    2    0.674124    0.718845    0.638100    11.00000   -1.20000
AFIX   0
C3    1    0.532069    0.667714    0.432221    11.00000    0.05847    0.06520 =
         0.06951    0.01533    0.04090    0.01338
AFIX  43
H3    2    0.569719    0.695035    0.373215    11.00000   -1.20000
AFIX   0
C4    1    0.414641    0.612753    0.361933    11.00000    0.05660    0.06663 =
         0.04589    0.00639    0.02596    0.01764
AFIX  43
H4    2    0.374899    0.603013    0.255522    11.00000   -1.20000
AFIX   0
C5    1    0.353566    0.571219    0.446096    11.00000    0.04437    0.04677 =
         0.04536   -0.00151    0.02058    0.01182
C6    1    0.414630    0.587123    0.606117    11.00000    0.04244    0.04211 =
         0.04546   -0.00268    0.02251    0.00480
C7    1    0.356195    0.543618    0.699243    11.00000    0.04568    0.03878 =
         0.04481   -0.00382    0.01901   -0.00124
AFIX  43
H7    2    0.341781    0.492620    0.678299    11.00000   -1.20000
AFIX   0
C8    1    0.321258    0.568821    0.810778    11.00000    0.04491    0.03945 =
         0.04166   -0.00250    0.01895   -0.00493
C9    1    0.266591    0.512166    0.888341    11.00000    0.05439    0.04096 =
         0.04262   -0.00180    0.02042   -0.00610
C10   1    0.123843    0.610120    0.948041    11.00000    0.05014    0.04051 =
         0.03823   -0.00015    0.02113   -0.00914
C11   1    0.001489    0.623885    0.990617    11.00000    0.05330    0.05436 =
         0.05022    0.00348    0.02904   -0.01309
AFIX  43
H11   2   -0.046051    0.584753    1.018989    11.00000   -1.20000
AFIX   0
C12   1   -0.048617    0.696059    0.990357    11.00000    0.04425    0.05979 =
         0.05268   -0.00228    0.02678   -0.00777
AFIX  43
H12   2   -0.130116    0.705628    1.019974    11.00000   -1.20000
AFIX   0
C13   1    0.019263    0.755254    0.946978    11.00000    0.04265    0.04795 =
         0.04841   -0.00311    0.02016   -0.00596
C14   1    0.140817    0.739052    0.903180    11.00000    0.04942    0.04108 =
         0.05063   -0.00337    0.02714   -0.01031
AFIX  43
H14   2    0.186610    0.777999    0.872409    11.00000   -1.20000
AFIX   0
C15   1    0.195817    0.666846    0.903913    11.00000    0.04592    0.04032 =
         0.03888   -0.00479    0.02245   -0.01082
C16   1    0.330806    0.648507    0.862260    11.00000    0.05656    0.04123 =
         0.05518   -0.00900    0.03443   -0.01157
AFIX  23
H16A  2    0.321534    0.681307    0.778403    11.00000   -1.20000
H16B  2    0.437882    0.657339    0.952849    11.00000   -1.20000
AFIX   0
C17   1   -0.037372    0.834048    0.946297    11.00000    0.05839    0.05469 =
         0.09223   -0.00166    0.04133    0.00108
AFIX 137
H17A  2   -0.124714    0.846130    0.843531    11.00000   -1.50000
H17B  2    0.054010    0.867677    0.973306    11.00000   -1.50000
H17C  2   -0.077658    0.838765    1.021618    11.00000   -1.50000
AFIX   0
C18   1    0.224509    0.512595    0.364865    11.00000    0.05860    0.06024 =
         0.05088   -0.01212    0.01903    0.00474
AFIX 137
H18A  2    0.263189    0.465597    0.417707    11.00000   -1.50000
H18B  2    0.203450    0.508002    0.257883    11.00000   -1.50000
H18C  2    0.123989    0.526528    0.366826    11.00000   -1.50000
AFIX   0
O1    3    0.177219    0.536071    0.959821    11.00000    0.07306    0.04123 =
         0.05916    0.00447    0.04066   -0.00578
O2    3    0.293412    0.446124    0.893436    11.00000    0.08694    0.04065 =
         0.07363    0.00361    0.04127   -0.00142
HKLF    4
REM  SM4 in P2(1)/c
REM R1 =  0.0473 for   2882 Fo > 4sig(Fo)  and  0.0749 for all   4246 data
REM    183 parameters refined using      0 restraints
END
WGHT      0.0710      0.1990
REM Highest difference peak  0.269,  deepest hole -0.168,  1-sigma level  0.037
Q1    1   0.1668  0.6408  0.9427  11.00000  0.05    0.27
Q2    1  -0.1517  0.8321  0.9161  11.00000  0.05    0.23
Q3    1   0.3916  0.5695  0.6564  11.00000  0.05    0.22
Q4    1  -0.0218  0.8628  0.8615  11.00000  0.05    0.21
Q5    1   0.0194  0.7233  0.9962  11.00000  0.05    0.21
;
