# Supplementary material for: (E)-6-Methyl-3-(2-methyl­benzyl­idene)­chroman-2-one
Source: Acta Crystallogr Sect E Struct Rep Online. 2012 Feb 24;68(Pt 3):o791. doi: 10.1107/S1600536812005624 (PMC3297860; doi:10.1107/S1600536812005624)
Supplement: Supplementary file 2 [file e-68-0o791-Isup2.hkl]

#
# h,k,l, Fc-squared, Fo-squared, sigma(Fo-squared) and status flag
#
data_I
_shelx_title ' SM4 in P2(1)/c'
_shelx_refln_list_code          4
_shelx_F_calc_maximum      210.14
_exptl_crystal_F_000       560.00
_reflns_d_resolution_high  0.6986
 
loop_
 _symmetry_equiv_pos_as_xyz
 'x, y, z'
 '-x, y+1/2, -z+1/2'
 '-x, -y, -z'
 'x, -y-1/2, z-1/2'
 
_cell_length_a     9.1331
_cell_length_b    17.8838
_cell_length_c     9.6443
_cell_angle_alpha  90.000
_cell_angle_beta  118.056
_cell_angle_gamma  90.000
 
_shelx_F_squared_multiplier     1.000
 
loop_
 _refln_index_h
 _refln_index_k
 _refln_index_l
 _refln_F_squared_calc
 _refln_F_squared_meas
 _refln_F_squared_sigma
 _refln_observed_status
   1   0   0      213.54      175.01      4.09 o
   2   0   0       16.40       15.05      0.47 o
   3   0   0     1473.72     1575.31     18.29 o
   4   0   0       19.71       19.65      0.86 o
   5   0   0      401.65      443.09      6.36 o
   6   0   0      281.26      297.28      4.67 o
   7   0   0       63.72       77.89      2.39 o
   8   0   0        3.97        1.91      1.28 o
   9   0   0       19.41       18.36      2.04 o
  10   0   0        2.71        4.61      1.89 o
  11   0   0        4.42        6.02      2.17 o
   1   1   0     4033.59     3707.06     34.07 o
   2   1   0      122.33      128.17      1.12 o
   3   1   0      263.63      234.10      2.28 o
   4   1   0       58.34       49.13      0.80 o
   5   1   0     1311.80     1338.46     12.45 o
   6   1   0        6.28        7.26      0.58 o
   7   1   0        7.24        8.75      0.68 o
   8   1   0        0.08        2.16      0.90 o
   9   1   0        3.09        2.78      1.11 o
  10   1   0       29.96       32.73      2.23 o
  11   1   0        0.31        0.13      1.41 o
   0   2   0     1271.87      906.37     40.93 o
   1   2   0     3194.30     3192.34     24.33 o
   2   2   0    12210.44    11840.54     90.28 o
   3   2   0      212.20      224.72      2.49 o
   4   2   0       24.06       38.45      0.78 o
   5   2   0       42.20       49.20      1.00 o
   6   2   0        4.95        4.60      0.60 o
   7   2   0       34.81       34.32      1.18 o
   8   2   0        1.38        1.65      0.90 o
   9   2   0        2.15        3.02      1.09 o
  10   2   0        0.04       -0.64      1.18 o
  11   2   0        3.91        1.90      1.41 o
   1   3   0     4916.49     4889.24     43.35 o
   2   3   0     2666.66     2718.89     22.83 o
   3   3   0     1386.31     1412.35     12.89 o
   4   3   0       52.91       47.33      0.92 o
   5   3   0      229.06      247.15      2.77 o
   6   3   0      130.27      131.80      1.95 o
   7   3   0       14.74       15.16      0.86 o
   8   3   0       12.96       10.43      1.15 o
   9   3   0       15.86       14.12      2.09 o
  10   3   0        5.98        7.55      1.42 o
  11   3   0        9.83        9.48      1.82 o
   0   4   0      705.30      759.44     12.02 o
   1   4   0     2620.33     2761.09     26.14 o
   2   4   0     5551.43     5635.01     44.60 o
   3   4   0       83.34       99.06      1.69 o
   4   4   0      114.04      110.66      1.48 o
   5   4   0        0.80        1.87      0.42 o
   6   4   0        2.25        1.11      0.57 o
   7   4   0        5.59        5.29      0.70 o
   8   4   0       14.29       12.73      1.26 o
   9   4   0       21.20       22.56      1.59 o
  10   4   0       10.04       13.01      1.52 o
  11   4   0        0.33       -1.00      1.49 o
   1   5   0     1597.25     1593.90     19.65 o
   2   5   0       24.94       16.51      0.44 o
   3   5   0     1730.95     1851.65     17.90 o
   4   5   0      223.59      214.89      2.60 o
   5   5   0        0.30       -0.36      0.40 o
   6   5   0       48.71       43.68      1.11 o
   7   5   0       75.70       71.27      1.67 o
   8   5   0        1.24        1.38      0.90 o
   9   5   0      122.79      125.55      3.22 o
  10   5   0        0.13       -0.50      1.21 o
  11   5   0        0.02        0.97      1.54 o
   0   6   0      899.79      814.22     29.62 o
   1   6   0       41.85       36.28      0.83 o
   2   6   0        9.33       13.90      0.53 o
   3   6   0      708.68      829.57      8.33 o
   4   6   0     1002.42     1057.97     10.58 o
   5   6   0       17.59       18.24      0.84 o
   6   6   0       32.31       33.97      1.00 o
   7   6   0      117.23      115.32      2.49 o
   8   6   0       36.33       38.06      1.56 o
   9   6   0        5.88        6.13      1.27 o
  10   6   0        0.21        1.20      1.38 o
  11   6   0        3.31        2.75      1.62 o
   1   7   0       13.76       21.08      0.70 o
   2   7   0       92.46       88.11      1.30 o
   3   7   0     2903.69     2998.64     28.75 o
   4   7   0       72.57       77.12      1.35 o
   5   7   0      367.59      373.83      4.28 o
   6   7   0       73.39       68.13      1.64 o
   7   7   0       10.25        8.26      0.85 o
   8   7   0      170.37      159.73      3.20 o
   9   7   0       11.72       13.86      1.45 o
  10   7   0       34.02       37.68      3.44 o
  11   7   0        6.11        6.79      1.85 o
   0   8   0      115.73      122.13      3.03 o
   1   8   0     1153.30     1324.56     15.26 o
   2   8   0      248.83      292.83      3.58 o
   3   8   0      446.48      434.93      4.72 o
   4   8   0      208.64      218.79      2.75 o
   5   8   0       23.77       21.44      0.79 o
   6   8   0        6.53        5.56      0.83 o
   7   8   0      112.70      107.16      2.19 o
   8   8   0      118.63      121.96      2.78 o
   9   8   0       23.88       30.07      2.63 o
  10   8   0        1.98       -0.29      1.47 o
   1   9   0      775.37      740.93      8.89 o
   2   9   0      791.64      921.73     10.94 o
   3   9   0        1.98        2.13      0.44 o
   4   9   0        3.23        3.93      0.50 o
   5   9   0        1.57        2.74      0.54 o
   6   9   0       72.17       61.23      1.66 o
   7   9   0        2.76        3.88      0.97 o
   8   9   0       14.36       15.75      1.66 o
   9   9   0        9.77        8.27      1.55 o
  10   9   0        3.43        2.76      1.55 o
   0  10   0     1130.19     1257.94     23.15 o
   1  10   0       11.12       10.81      0.67 o
   2  10   0       62.06       59.34      1.41 o
   3  10   0       80.06       85.33      1.47 o
   4  10   0       12.70       13.49      0.71 o
   5  10   0       63.80       63.32      1.61 o
   6  10   0      520.38      511.99      6.44 o
   7  10   0       12.99       10.30      1.02 o
   8  10   0        1.11        0.50      1.07 o
   9  10   0       16.55       13.94      1.72 o
  10  10   0        2.45        1.89      1.57 o
   1  11   0       17.31       12.17      0.72 o
   2  11   0       82.40      103.28      1.95 o
   3  11   0        3.53        3.04      0.59 o
   4  11   0      173.92      180.39      2.53 o
   5  11   0      165.14      158.01      2.68 o
   6  11   0       49.54       55.12      1.70 o
   7  11   0       50.23       44.89      1.71 o
   8  11   0        3.87        2.87      1.21 o
   9  11   0        2.29        2.44      1.43 o
  10  11   0        5.74        6.50      1.77 o
   0  12   0      151.59      136.01      5.68 o
   1  12   0       28.44       35.98      1.20 o
   2  12   0       11.17       13.25      0.80 o
   3  12   0        0.11        0.46      0.59 o
   4  12   0       24.86       23.60      1.02 o
   5  12   0       15.09       14.07      0.97 o
   6  12   0        4.76        5.71      0.96 o
   7  12   0        0.16       -0.88      0.88 o
   8  12   0        0.62       -1.06      1.06 o
   9  12   0        0.14       -0.96      1.36 o
  10  12   0        1.95        0.05      1.60 o
   1  13   0      374.71      352.56      4.90 o
   2  13   0      161.41      155.17      2.72 o
   3  13   0       70.41       69.08      1.94 o
   4  13   0       59.30       49.34      1.60 o
   5  13   0       53.97       52.56      1.78 o
   6  13   0        7.26        5.09      0.95 o
   7  13   0        6.32        6.83      1.10 o
   8  13   0       26.44       28.04      1.63 o
   9  13   0        0.15        1.03      1.52 o
   0  14   0      165.42      161.98      5.23 o
   1  14   0      272.94      266.04      4.04 o
   2  14   0       73.50       69.54      1.98 o
   3  14   0      162.23      160.68      2.80 o
   4  14   0       34.99       31.35      1.36 o
   5  14   0      135.88      122.85      2.69 o
   6  14   0        1.30        0.32      1.03 o
   7  14   0       34.96       33.33      1.67 o
   8  14   0        6.74        5.46      1.24 o
   9  14   0        4.08        5.21      1.97 o
   1  15   0      124.15      124.53      2.78 o
   2  15   0      224.56      221.15      4.38 o
   3  15   0      130.68      136.91      4.75 o
   4  15   0        7.91        5.82      1.01 o
   5  15   0       26.84       22.81      1.35 o
   6  15   0        1.60        1.34      0.96 o
   7  15   0        6.75        5.10      1.15 o
   8  15   0        1.04       -0.36      1.13 o
   9  15   0       14.21       15.03      2.80 o
   0  16   0       41.78       37.43      2.29 o
   1  16   0       18.07       13.56      1.14 o
   2  16   0       11.74       14.00      1.45 o
   3  16   0      180.97      171.47      4.26 o
   4  16   0        8.25        5.23      1.24 o
   5  16   0        6.56        5.92      1.06 o
   6  16   0        0.61        0.19      0.93 o
   7  16   0       16.10       19.87      1.97 o
   8  16   0        4.40        4.84      1.30 o
   1  17   0        4.56        6.34      1.00 o
   2  17   0       23.09       16.47      1.56 o
   3  17   0       37.46       32.67      1.99 o
   4  17   0       78.78       73.22      2.22 o
   5  17   0       17.29       16.90      1.32 o
   6  17   0        5.84        4.08      1.11 o
   7  17   0        0.09        1.05      1.14 o
   8  17   0        0.04       -1.20      1.20 o
   0  18   0       12.25       12.20      1.69 o
   1  18   0        0.28       -1.19      1.19 o
   2  18   0       46.32       43.83      2.20 o
   3  18   0        0.91       -0.57      1.19 o
   4  18   0        1.13        1.21      0.94 o
   5  18   0       12.44       11.19      1.29 o
   6  18   0        0.45        0.77      1.05 o
   7  18   0        0.01       -0.85      1.14 o
   8  18   0        0.17       -1.05      1.30 o
   1  19   0        8.12        7.05      1.48 o
   2  19   0        3.89        5.40      1.40 o
   3  19   0       26.83       24.96      1.89 o
   4  19   0        0.62       -0.05      0.95 o
   5  19   0       10.27       13.32      1.38 o
   6  19   0        2.13       -0.07      1.15 o
   7  19   0        0.03        0.64      1.25 o
   0  20   0        4.91        7.43      2.81 o
   1  20   0        0.02        0.68      1.67 o
   2  20   0        1.01        1.44      1.83 o
   3  20   0        5.59        5.28      1.51 o
   4  20   0        0.10       -0.89      1.00 o
   5  20   0       20.07       22.71      1.66 o
   6  20   0        0.00       -1.20      1.20 o
   7  20   0        0.02       -1.29      1.29 o
   1  21   0        3.47        3.82      1.85 o
   2  21   0        0.08        1.57      1.75 o
   3  21   0        0.24        1.14      1.77 o
   4  21   0        5.84        3.71      1.21 o
   5  21   0        2.84        3.32      1.31 o
   6  21   0        3.20        1.13      1.90 o
   0  22   0        9.75       11.15      3.22 o
   1  22   0       26.41       33.01      2.98 o
   2  22   0        0.09        2.65      1.98 o
   3  22   0        2.45        3.51      2.23 o
   4  22   0        2.52       -0.02      1.73 o
   5  22   0        5.22        5.22      1.64 o
   1  23   0       14.86       16.96      3.66 o
   2  23   0        0.56       -0.39      1.95 o
   3  23   0        2.51        1.48      1.64 o
   4  23   0        1.65        1.75      1.73 o
   5  23   0        0.72       -0.42      3.30 o
   0  24   0        4.25        6.77      3.22 o
   1  24   0        7.26       12.39      5.99 o
   2  24   0        7.09        8.66      2.42 o
   3  24   0        0.47        1.80      1.75 o
   4  24   0        1.31        3.84      3.76 o
   1  25   0        5.22        2.55      2.29 o
   2  25   0        0.67        0.96      2.29 o
 -11   1   1        5.08        4.30      1.36 o
 -10   1   1        2.85        1.34      1.07 o
  -9   1   1        0.30       -0.64      0.93 o
  -8   1   1       10.66       10.68      0.90 o
  -7   1   1       10.83       10.96      0.83 o
  -6   1   1      430.44      414.16      4.28 o
  -5   1   1        6.02        3.34      0.33 o
  -4   1   1      316.27      312.47      2.82 o
  -3   1   1       52.90       55.68      0.69 o
  -2   1   1      785.64      784.81      5.69 o
  -1   1   1      406.20      374.46      6.41 o
   0   1   1      621.92      641.28     11.69 o
   1   1   1    14295.49    13905.98    123.47 o
   2   1   1     3995.90     4043.39     32.52 o
   3   1   1      178.30      170.89      1.91 o
   4   1   1     1172.85     1186.49     11.06 o
   5   1   1      497.48      507.79      5.95 o
   6   1   1       40.39       47.30      1.36 o
   7   1   1      134.96      134.39      2.44 o
   8   1   1        0.00       -0.89      0.89 o
   9   1   1        2.30        1.02      1.61 o
  10   1   1        3.85        4.08      1.40 o
  11   1   1        0.01        2.09      1.99 o
 -11   2   1        7.74        6.59      1.41 o
 -10   2   1        0.08       -1.26      1.26 o
  -9   2   1       34.77       36.21      1.75 o
  -8   2   1       62.37       57.38      1.96 o
  -7   2   1       61.33       64.63      1.47 o
  -6   2   1        0.00       -0.22      0.46 o
  -5   2   1       22.48       21.43      0.58 o
  -4   2   1      858.27      914.76      8.08 o
  -3   2   1       28.44       19.31      0.43 o
  -2   2   1      837.46      915.72      7.52 o
  -1   2   1        7.76        6.81      0.36 o
   0   2   1     2854.90     2783.44     32.04 o
   1   2   1     2422.98     2439.45     20.51 o
   2   2   1     1669.44     1815.31     16.33 o
   3   2   1        0.34       -0.23      0.23 o
   4   2   1       24.78       29.37      0.71 o
   5   2   1        0.78        0.04      0.54 o
   6   2   1      180.83      177.99      2.75 o
   7   2   1       60.55       60.52      1.64 o
   8   2   1        0.58       -0.42      1.13 o
   9   2   1        1.65       -0.12      1.09 o
  10   2   1        0.00        1.75      1.31 o
  11   2   1        7.14        8.70      2.23 o
 -11   3   1        2.42        1.89      1.30 o
 -10   3   1        8.06        6.29      1.26 o
  -9   3   1       51.03       50.76      2.49 o
  -8   3   1       37.06       34.96      1.37 o
  -7   3   1      164.21      166.24      2.57 o
  -6   3   1        2.73        1.95      0.39 o
  -5   3   1       47.26       46.70      1.04 o
  -4   3   1       69.83       79.65      1.10 o
  -3   3   1      851.19      786.34      6.85 o
  -2   3   1     4079.75     4202.24     40.19 o
  -1   3   1     2838.66     2959.27     33.38 o
   0   3   1      664.89      663.33      6.46 o
   1   3   1     1603.81     1689.89     14.31 o
   2   3   1      409.45      441.92      4.28 o
   3   3   1        0.00        0.70      0.54 o
   4   3   1       73.30       75.44      1.21 o
   5   3   1        0.73        0.48      0.37 o
   6   3   1      129.85      123.14      1.80 o
   7   3   1       23.93       25.86      1.26 o
   8   3   1        3.06        1.82      1.03 o
   9   3   1        8.77       11.24      1.86 o
  10   3   1        4.48        8.64      1.84 o
 -11   4   1        0.76        1.06      1.28 o
 -10   4   1        3.25        4.94      1.24 o
  -9   4   1        4.54        6.26      1.50 o
  -8   4   1       13.36       13.12      1.00 o
  -7   4   1        0.20        0.40      0.55 o
  -6   4   1       13.40       13.50      0.70 o
  -5   4   1       31.35       23.13      1.14 o
  -4   4   1        0.79        3.30      0.29 o
  -3   4   1      317.59      314.55      2.93 o
  -2   4   1     6780.20     6890.96     65.35 o
  -1   4   1     1660.20     1786.35     22.45 o
   0   4   1       55.63       58.03      0.81 o
   1   4   1     2032.40     2075.19     17.51 o
   2   4   1     2137.80     2223.68     19.98 o
   3   4   1      434.40      473.49      5.00 o
   4   4   1       80.92       93.90      1.49 o
   5   4   1        0.39       -0.25      0.36 o
   6   4   1       13.37       13.97      0.72 o
   7   4   1        0.72       -0.23      0.78 o
   8   4   1        2.98       -0.99      0.99 o
   9   4   1        0.09       -0.54      1.16 o
  10   4   1        1.41        0.97      1.54 o
 -11   5   1        0.14       -0.09      1.26 o
 -10   5   1        1.23       -0.03      1.09 o
  -9   5   1      106.48      109.45      2.96 o
  -8   5   1       54.00       55.84      1.73 o
  -7   5   1       31.40       32.89      1.19 o
  -6   5   1       18.46       21.54      0.73 o
  -5   5   1       18.80       21.57      0.68 o
  -4   5   1       44.04       42.63      0.98 o
  -3   5   1       90.20       79.38      1.05 o
  -2   5   1      115.34       97.60      1.37 o
  -1   5   1      182.76      188.85      3.02 o
   0   5   1        5.77        8.38      0.42 o
   1   5   1      186.42      197.70      2.10 o
   2   5   1      337.74      334.21      3.40 o
   3   5   1        2.65        1.31      0.71 o
   4   5   1       60.55       70.68      1.22 o
   5   5   1       16.81       17.71      0.71 o
   6   5   1       27.32       26.61      1.18 o
   7   5   1        0.61        1.54      0.82 o
   8   5   1       21.54       23.58      1.40 o
   9   5   1       11.46       13.01      1.78 o
  10   5   1       24.58       27.32      2.27 o
 -11   6   1        2.87        2.02      1.51 o
 -10   6   1        3.57        3.56      1.23 o
  -9   6   1       65.87       67.56      2.37 o
  -8   6   1       43.81       46.07      1.50 o
  -7   6   1       11.23       13.30      0.84 o
  -6   6   1        2.31        2.09      0.55 o
  -5   6   1       43.57       46.53      1.29 o
  -4   6   1     2458.18     2455.47     20.75 o
  -3   6   1       28.56       23.15      0.60 o
  -2   6   1        0.32        0.11      0.17 o
  -1   6   1      138.01      148.92      2.05 o
   0   6   1       17.25       18.14      0.61 o
   1   6   1        2.66        2.64      0.32 o
   2   6   1       17.29       16.95      0.53 o
   3   6   1       89.80      103.22      1.57 o
   4   6   1      163.81      182.13      2.42 o
   5   6   1       69.49       70.37      2.00 o
   6   6   1        0.01       -0.31      0.50 o
   7   6   1        1.65        3.02      0.86 o
   8   6   1       20.55       22.08      1.42 o
   9   6   1        4.51        1.73      1.47 o
  10   6   1        0.35        0.08      1.56 o
 -11   7   1        9.09       14.36      1.87 o
 -10   7   1       17.19       16.10      1.54 o
  -9   7   1        5.87        5.43      1.17 o
  -8   7   1       18.65       18.23      1.10 o
  -7   7   1        7.97        5.38      0.74 o
  -6   7   1       19.40       20.34      0.90 o
  -5   7   1      335.57      321.41      3.67 o
  -4   7   1      333.27      356.58      3.65 o
  -3   7   1      501.58      532.52      6.52 o
  -2   7   1      343.72      417.16      5.18 o
  -1   7   1        6.32        9.67      0.55 o
   0   7   1        0.98        1.74      0.44 o
   1   7   1      687.35      769.85      8.33 o
   2   7   1        4.18        7.67      0.49 o
   3   7   1       96.71       94.44      1.52 o
   4   7   1        1.33        1.34      0.47 o
   5   7   1       48.14       50.12      1.24 o
   6   7   1       42.57       37.42      1.23 o
   7   7   1        2.05        1.31      0.93 o
   8   7   1       19.89       22.27      1.45 o
   9   7   1       11.97       11.42      1.73 o
  10   7   1        0.25       -1.45      1.45 o
 -11   8   1       10.16        9.85      2.02 o
 -10   8   1        6.81        8.53      1.57 o
  -9   8   1        3.39        2.27      1.09 o
  -8   8   1        1.63        1.73      0.79 o
  -7   8   1       11.55       11.63      0.92 o
  -6   8   1      245.93      232.14      3.31 o
  -5   8   1      250.45      259.50      3.12 o
  -4   8   1      377.85      404.09      4.11 o
  -3   8   1      409.98      393.86      5.40 o
  -2   8   1      103.71      121.05      1.94 o
  -1   8   1      182.85      225.07      3.41 o
   0   8   1      246.09      250.15      3.36 o
   1   8   1     1778.85     1935.94     20.17 o
   2   8   1        2.80        2.49      0.37 o
   3   8   1       54.55       49.38      1.12 o
   4   8   1       58.97       74.24      1.98 o
   5   8   1       20.40       19.36      0.86 o
   6   8   1       16.04       18.09      1.14 o
   7   8   1      118.36      117.24      4.29 o
   8   8   1        0.66        1.84      1.16 o
   9   8   1        4.92        5.08      1.56 o
  10   8   1        0.50        0.43      1.53 o
 -11   9   1        0.86       -0.92      1.46 o
 -10   9   1        7.39        7.24      1.56 o
  -9   9   1        6.76        5.98      1.91 o
  -8   9   1       33.32       34.07      1.36 o
  -7   9   1       92.45       86.28      1.99 o
  -6   9   1       34.79       36.45      1.63 o
  -5   9   1       62.11       64.53      2.38 o
  -4   9   1        1.20       -0.17      0.37 o
  -3   9   1        3.78        5.34      0.75 o
  -2   9   1      321.35      338.14      4.43 o
  -1   9   1     1681.12     1805.87     23.01 o
   0   9   1       61.81       68.24      1.38 o
   1   9   1      232.90      262.55      3.64 o
   2   9   1     1726.31     1849.83     15.92 o
   3   9   1       50.28       46.63      1.12 o
   4   9   1       52.53       51.34      1.26 o
   5   9   1       17.90       16.76      0.85 o
   6   9   1       13.00       16.26      1.05 o
   7   9   1       17.75       15.85      1.40 o
   8   9   1       99.35       97.74      2.97 o
   9   9   1        3.04        4.30      1.64 o
  10   9   1       16.73       20.67      2.24 o
 -11  10   1        1.08        1.61      2.02 o
 -10  10   1       27.90       30.72      2.16 o
  -9  10   1        3.87        1.71      1.29 o
  -8  10   1       36.04       32.73      1.36 o
  -7  10   1       26.29       29.75      1.27 o
  -6  10   1        0.03        0.89      0.71 o
  -5  10   1      417.45      413.48      5.18 o
  -4  10   1       26.41       30.40      0.88 o
  -3  10   1       38.99       35.59      1.50 o
  -2  10   1       99.99      108.73      1.94 o
  -1  10   1      260.93      305.25      4.58 o
   0  10   1        4.74        5.59      0.56 o
   1  10   1       28.83       34.38      1.08 o
   2  10   1        1.38        1.56      0.42 o
   3  10   1        0.01       -0.25      0.43 o
   4  10   1        4.75        4.82      0.61 o
   5  10   1       11.56       11.94      1.11 o
   6  10   1       38.49       39.00      1.45 o
   7  10   1        4.67        6.65      1.96 o
   8  10   1       11.58       11.66      1.48 o
   9  10   1       13.12        9.56      1.76 o
  10  10   1        6.06        8.54      1.95 o
 -10  11   1        1.19        0.60      1.53 o
  -9  11   1        1.46        2.88      1.31 o
  -8  11   1        0.67        0.15      1.05 o
  -7  11   1       47.84       45.54      1.53 o
  -6  11   1       34.55       27.77      1.48 o
  -5  11   1      414.39      412.15      5.24 o
  -4  11   1      209.89      221.53      3.98 o
  -3  11   1        6.98        5.04      0.62 o
  -2  11   1        2.20        1.13      0.49 o
  -1  11   1      391.29      412.60      5.40 o
   0  11   1      750.75      829.05     10.01 o
   1  11   1       14.21       15.37      0.80 o
   2  11   1       46.02       43.52      1.29 o
   3  11   1        8.75       10.96      0.89 o
   4  11   1        0.19        0.06      0.53 o
   5  11   1       15.25       16.30      1.01 o
   6  11   1       22.37       26.67      1.40 o
   7  11   1        2.07        0.65      1.11 o
   8  11   1        1.98        4.82      1.62 o
   9  11   1        1.95        0.58      1.60 o
 -10  12   1        0.00        0.36      1.47 o
  -9  12   1        6.09        5.19      1.46 o
  -8  12   1       16.75       19.00      1.35 o
  -7  12   1        0.12        0.37      0.82 o
  -6  12   1       43.27       44.49      1.47 o
  -5  12   1        3.39        1.28      0.70 o
  -4  12   1       14.04       15.15      1.10 o
  -3  12   1       13.34       15.12      0.75 o
  -2  12   1        9.73       10.82      0.73 o
  -1  12   1      316.54      332.30      4.60 o
   0  12   1       59.58       68.03      1.87 o
   1  12   1        0.01        0.06      0.48 o
   2  12   1        0.57       -0.33      0.63 o
   3  12   1       11.60       11.07      0.72 o
   4  12   1        1.85        3.20      0.64 o
   5  12   1       13.05        9.56      1.02 o
   6  12   1        4.29        2.86      0.96 o
   7  12   1       26.61       25.70      1.54 o
   8  12   1        0.66       -1.03      1.15 o
   9  12   1       11.03       12.80      1.92 o
 -10  13   1        5.13        2.48      1.60 o
  -9  13   1       17.96       17.58      1.83 o
  -8  13   1       44.91       50.13      2.45 o
  -7  13   1        0.16        0.82      0.88 o
  -6  13   1        5.08        3.50      0.88 o
  -5  13   1       37.36       36.27      1.41 o
  -4  13   1       32.27       24.25      1.33 o
  -3  13   1        1.06        0.33      0.50 o
  -2  13   1       31.40       29.05      1.17 o
  -1  13   1      430.50      416.40      5.62 o
   0  13   1      348.47      364.27      5.03 o
   1  13   1      132.81      128.18      2.41 o
   2  13   1      205.93      200.88      3.39 o
   3  13   1        2.56        1.49      0.63 o
   4  13   1        7.72        3.75      0.87 o
   5  13   1        2.97        2.71      0.92 o
   6  13   1       37.38       36.08      1.62 o
   7  13   1        2.35        0.79      1.08 o
   8  13   1        0.88        1.75      1.28 o
   9  13   1       11.38       16.59      2.14 o
 -10  14   1        0.01       -1.54      1.54 o
  -9  14   1        0.48        1.53      1.39 o
  -8  14   1        3.16        0.11      1.02 o
  -7  14   1      162.07      156.65      3.22 o
  -6  14   1       13.66       11.20      1.07 o
  -5  14   1        1.74        2.18      0.84 o
  -4  14   1       67.23       75.26      2.30 o
  -3  14   1       33.53       31.04      1.68 o
  -2  14   1       13.81       13.57      1.23 o
  -1  14   1      117.45      126.68      2.25 o
   0  14   1       35.00       33.12      2.01 o
   1  14   1      246.37      234.70      3.69 o
   2  14   1       96.87       94.84      2.38 o
   3  14   1        3.71        3.64      0.74 o
   4  14   1       35.05       33.90      2.06 o
   5  14   1       12.85       16.56      1.24 o
   6  14   1        1.91        1.92      1.04 o
   7  14   1        0.99        1.21      1.07 o
   8  14   1        6.43        6.09      1.49 o
   9  14   1        5.88        6.98      1.92 o
  -9  15   1        1.78       -0.46      1.27 o
  -8  15   1        1.17        0.98      1.10 o
  -7  15   1       15.68       12.20      1.32 o
  -6  15   1        4.86        3.68      0.97 o
  -5  15   1        3.49        3.71      0.91 o
  -4  15   1        3.75        2.11      1.15 o
  -3  15   1      538.52      481.45      8.62 o
  -2  15   1      498.18      463.17      7.03 o
  -1  15   1        8.14        8.21      0.85 o
   0  15   1        1.05        0.10      0.73 o
   1  15   1       13.69       17.00      1.57 o
   2  15   1       67.21       61.83      2.04 o
   3  15   1      154.89      142.65      2.89 o
   4  15   1      276.70      265.74      4.44 o
   5  15   1        3.30        4.42      1.01 o
   6  15   1       16.93       20.02      1.43 o
   7  15   1        0.01       -0.24      1.12 o
   8  15   1        2.09        1.77      1.49 o
  -9  16   1        2.45        1.25      1.39 o
  -8  16   1       14.51       15.16      1.45 o
  -7  16   1        5.67        7.38      1.19 o
  -6  16   1       42.95       41.11      1.73 o
  -5  16   1        6.05        6.35      1.01 o
  -4  16   1      197.64      183.34      6.35 o
  -3  16   1       23.15       29.97      1.82 o
  -2  16   1      100.00       98.72      3.09 o
  -1  16   1      191.22      184.57      3.61 o
   0  16   1       16.20       15.88      1.38 o
   1  16   1        0.83        0.88      0.91 o
   2  16   1      276.17      264.29      4.71 o
   3  16   1      199.60      199.18      3.66 o
   4  16   1        0.10        1.06      0.97 o
   5  16   1       31.06       28.08      1.57 o
   6  16   1        1.69        2.03      1.10 o
   7  16   1       17.29       15.89      1.62 o
   8  16   1        1.15        1.25      1.37 o
  -9  17   1        4.02        1.91      2.48 o
  -8  17   1       11.73       12.59      1.47 o
  -7  17   1        4.84        5.24      1.23 o
  -6  17   1       13.30       17.21      1.36 o
  -5  17   1       12.40       11.99      1.18 o
  -4  17   1       10.34        8.55      1.40 o
  -3  17   1        0.93       -0.78      1.12 o
  -2  17   1       45.35       34.79      2.60 o
  -1  17   1        1.01        4.05      1.17 o
   0  17   1        2.34        0.95      0.80 o
   1  17   1        8.78       11.11      1.17 o
   2  17   1        5.05        6.23      1.28 o
   3  17   1       23.34       13.74      1.24 o
   4  17   1        0.59        1.27      0.98 o
   5  17   1        8.16        5.60      1.14 o
   6  17   1       12.97       17.35      1.51 o
   7  17   1       25.37       28.49      1.90 o
   8  17   1        1.44       -0.31      1.35 o
  -8  18   1        7.36        2.52      1.42 o
  -7  18   1        0.02       -0.60      1.28 o
  -6  18   1       19.65       21.43      1.54 o
  -5  18   1        0.41       -0.83      0.95 o
  -4  18   1        1.98        0.80      1.18 o
  -3  18   1        1.50        0.92      1.18 o
  -2  18   1       10.69       10.53      1.48 o
  -1  18   1        6.29        5.07      1.25 o
   0  18   1        4.72        4.49      1.54 o
   1  18   1        5.37        8.64      1.73 o
   2  18   1        0.03        1.33      1.38 o
   3  18   1        8.10        6.14      1.11 o
   4  18   1        0.26        0.56      0.98 o
   5  18   1       17.13       13.88      1.37 o
   6  18   1        3.23        3.21      1.26 o
   7  18   1       26.81       34.25      2.03 o
  -8  19   1        1.68        0.31      1.44 o
  -7  19   1        0.15       -0.28      1.17 o
  -6  19   1        7.06        6.33      1.26 o
  -5  19   1        2.97        2.00      1.08 o
  -4  19   1       20.12       18.88      1.82 o
  -3  19   1       15.66       17.69      1.70 o
  -2  19   1        0.00       -1.10      1.63 o
  -1  19   1       53.54       54.01      2.49 o
   0  19   1       18.56       17.61      2.14 o
   1  19   1        1.58        0.87      1.40 o
   2  19   1       24.82       24.73      1.93 o
   3  19   1        2.59        2.82      1.02 o
   4  19   1        0.55       -0.83      1.02 o
   5  19   1        0.00        0.18      1.14 o
   6  19   1        3.56        3.96      1.37 o
   7  19   1        1.69        1.47      1.71 o
  -7  20   1        0.01       -1.17      1.17 o
  -6  20   1        2.78        2.71      1.22 o
  -5  20   1        5.34        3.77      1.55 o
  -4  20   1       43.86       53.13      2.34 o
  -3  20   1        8.72        9.59      1.58 o
  -2  20   1        6.21        7.03      1.99 o
  -1  20   1       14.77       16.79      1.79 o
   0  20   1       36.99       37.61      2.82 o
   1  20   1       22.48       23.65      2.51 o
   2  20   1       10.85       11.37      2.16 o
   3  20   1        0.13        0.44      1.45 o
   4  20   1        0.14        0.67      1.19 o
   5  20   1       36.51       38.62      1.99 o
   6  20   1        0.21        0.43      1.29 o
  -6  21   1        0.32       -1.21      1.21 o
  -5  21   1        0.07        0.39      1.20 o
  -4  21   1       11.05       17.00      1.72 o
  -3  21   1        0.20        0.56      1.57 o
  -2  21   1        2.63        2.32      1.89 o
  -1  21   1        6.21        7.44      1.99 o
   0  21   1        2.50        3.22      1.75 o
   1  21   1        0.49       -0.30      1.74 o
   2  21   1        8.83        6.62      2.13 o
   3  21   1        5.30        2.79      1.54 o
   4  21   1        0.73        3.79      1.64 o
   5  21   1       30.14       36.47      2.33 o
   6  21   1        1.13        1.01      1.86 o
  -6  22   1        6.89        8.56      2.25 o
  -5  22   1       30.06       38.84      2.04 o
  -4  22   1        0.00        1.26      1.40 o
  -3  22   1        2.02        1.04      3.22 o
  -2  22   1        1.53        2.01      1.92 o
  -1  22   1        2.76        5.59      2.71 o
   0  22   1        0.01       -0.68      1.87 o
   1  22   1        0.07       -1.42      1.70 o
   2  22   1       17.86       17.42      2.48 o
   3  22   1        3.38        7.05      1.81 o
   4  22   1        0.84       -1.22      1.59 o
   5  22   1        0.01       -1.18      2.65 o
  -5  23   1        1.39        4.20      1.71 o
  -4  23   1       26.52       33.29      2.56 o
  -3  23   1        1.30        3.58      2.16 o
  -2  23   1        1.78        3.24      2.01 o
  -1  23   1        1.30        2.08      2.07 o
   0  23   1       12.39       12.87      2.55 o
   1  23   1        0.31       -1.06      2.09 o
   2  23   1        3.71        5.18      1.77 o
   3  23   1        3.52        3.74      1.79 o
   4  23   1        0.76        3.22      1.90 o
  -4  24   1        0.65        3.56      1.97 o
  -3  24   1        1.03        2.11      2.34 o
  -2  24   1        0.04        0.55      4.71 o
  -1  24   1       20.30       22.86      3.88 o
   0  24   1        1.13        4.11      2.41 o
   1  24   1        1.07        3.93      2.21 o
   2  24   1       27.27       25.39      3.20 o
   3  24   1        0.51       -1.28      2.40 o
  -2  25   1        0.15        4.25      2.26 o
  -1  25   1        0.31        0.36      3.22 o
   0  25   1        1.30       -0.75      3.59 o
   1  25   1       10.55       11.71      2.73 o
 -12   0   2        1.10        1.08      1.84 o
 -11   0   2        3.04        4.48      1.70 o
 -10   0   2       12.40       14.48      1.88 o
  -9   0   2        4.34        5.02      1.14 o
  -8   0   2        2.76        1.44      0.86 o
  -7   0   2       30.30       40.55      2.23 o
  -6   0   2      330.72      394.99      6.70 o
  -5   0   2     1366.40     1576.31     24.29 o
  -4   0   2      383.13      421.71      6.13 o
  -3   0   2      882.11      844.82      9.78 o
  -2   0   2     3451.28     3470.10     47.26 o
  -1   0   2     3107.55     3213.03     33.26 o
   0   0   2    13201.00    12833.59    212.31 o
   1   0   2    44160.32    40792.36    588.62 o
   2   0   2     1186.37     1133.45     14.69 o
   3   0   2      442.56      476.28      7.76 o
   4   0   2       57.87       63.90      2.25 o
   5   0   2       54.84       52.55      1.99 o
   6   0   2        1.12        0.32      1.01 o
   7   0   2       73.45       71.95      2.69 o
   8   0   2        5.60        1.61      1.56 o
   9   0   2        1.64        1.10      1.70 o
  10   0   2        5.41        0.83      2.56 o
 -12   1   2        1.18        2.47      1.37 o
 -11   1   2        0.34       -0.25      1.13 o
 -10   1   2        2.11        1.37      1.03 o
  -9   1   2       32.05       31.71      1.33 o
  -8   1   2        3.83        3.19      0.66 o
  -7   1   2       20.82       17.37      0.71 o
  -6   1   2      149.90      166.03      1.99 o
  -5   1   2      115.33       94.50      1.25 o
  -4   1   2      748.85      736.31      6.17 o
  -3   1   2      355.60      338.78      2.94 o
  -2   1   2      288.67      289.77      3.02 o
  -1   1   2     2337.16     2455.04     17.41 o
   0   1   2     5979.82     6070.27     48.86 o
   1   1   2     1419.58     1447.28     13.04 o
   2   1   2      218.18      221.37      2.41 o
   3   1   2        0.84        0.34      0.42 o
   4   1   2      127.21      116.17      1.94 o
   5   1   2       80.37       79.68      1.69 o
   6   1   2      207.51      209.84      3.23 o
   7   1   2        5.01        5.34      0.88 o
   8   1   2        0.41        0.62      1.02 o
   9   1   2        0.57       -1.03      1.38 o
  10   1   2        1.16       -0.22      1.78 o
 -12   2   2        1.72        1.18      1.35 o
 -11   2   2        9.30        8.77      1.32 o
 -10   2   2       19.14       18.20      1.67 o
  -9   2   2        1.12        0.42      0.76 o
  -8   2   2        6.80        5.86      0.79 o
  -7   2   2        1.80        0.56      0.46 o
  -6   2   2       31.86       28.58      1.00 o
  -5   2   2      480.81      476.26      4.67 o
  -4   2   2      553.18      567.33      4.85 o
  -3   2   2      313.42      286.22      2.67 o
  -2   2   2     1614.64     1587.17     16.68 o
  -1   2   2     3105.49     3125.83     25.31 o
   0   2   2     1329.12     1324.08     18.19 o
   1   2   2      223.01      236.92      2.30 o
   2   2   2      824.89      821.27      8.20 o
   3   2   2     2259.24     2294.63     22.24 o
   4   2   2       29.70       31.42      0.87 o
   5   2   2       57.01       50.49      1.18 o
   6   2   2       21.17       19.25      1.03 o
   7   2   2        0.05        1.01      0.77 o
   8   2   2        5.35        6.07      1.26 o
   9   2   2        0.21       -0.84      1.36 o
  10   2   2        0.15       -1.01      1.85 o
 -12   3   2        0.86       -0.58      1.25 o
 -11   3   2        1.08        1.82      1.17 o
 -10   3   2        3.72        4.83      1.12 o
  -9   3   2        9.01        7.06      0.95 o
  -8   3   2        3.48        2.84      0.75 o
  -7   3   2      128.39      122.28      2.02 o
  -6   3   2        1.91        5.17      0.44 o
  -5   3   2        1.96        1.02      0.28 o
  -4   3   2     1076.77     1119.23     10.26 o
  -3   3   2      341.76      357.92      4.14 o
  -2   3   2       89.50       79.38      1.43 o
  -1   3   2        8.41        8.90      0.31 o
   0   3   2       31.46       40.87      0.57 o
   1   3   2      158.46      162.03      1.70 o
   2   3   2      709.67      718.75      6.82 o
   3   3   2       61.38       55.18      1.26 o
   4   3   2        9.63        9.22      0.56 o
   5   3   2        1.24        1.57      0.48 o
   6   3   2        0.63       -0.22      0.66 o
   7   3   2        8.56        8.15      1.04 o
   8   3   2        0.01        1.21      1.12 o
   9   3   2        1.88        5.90      2.78 o
  10   3   2        1.99        3.75      2.07 o
 -12   4   2        0.10        0.24      1.36 o
 -11   4   2        0.42       -1.07      1.07 o
 -10   4   2        4.06        4.50      1.12 o
  -9   4   2       55.28       59.33      1.82 o
  -8   4   2      238.96      238.54      4.55 o
  -7   4   2       24.50       26.63      0.94 o
  -6   4   2        0.08       -0.13      0.38 o
  -5   4   2      210.29      213.94      2.48 o
  -4   4   2       13.61       11.64      0.41 o
  -3   4   2      165.30      143.37      1.81 o
  -2   4   2     2870.66     2977.37     30.94 o
  -1   4   2     1163.46     1142.67     11.99 o
   0   4   2       30.44       32.10      0.59 o
   1   4   2       68.90       85.77      1.09 o
   2   4   2      330.79      368.67      3.76 o
   3   4   2      667.42      633.86      7.14 o
   4   4   2        2.87        3.76      0.46 o
   5   4   2       45.87       48.88      1.01 o
   6   4   2        0.50        0.77      0.71 o
   7   4   2        1.08       -0.07      0.85 o
   8   4   2        3.99        2.89      1.40 o
   9   4   2        0.19       -0.53      1.87 o
  10   4   2        0.08        0.32      2.00 o
 -12   5   2        1.25        1.73      1.37 o
 -11   5   2        0.10       -0.70      1.15 o
 -10   5   2        1.89        2.23      1.09 o
  -9   5   2       10.70       11.72      1.06 o
  -8   5   2      231.23      229.09      3.69 o
  -7   5   2       99.95       96.37      1.80 o
  -6   5   2      139.70      125.07      1.79 o
  -5   5   2       88.75       81.64      1.26 o
  -4   5   2       98.01      105.02      1.38 o
  -3   5   2      220.85      231.65      2.98 o
  -2   5   2     1043.26     1128.93     11.92 o
  -1   5   2      645.27      640.78      7.48 o
   0   5   2      237.69      278.00      2.81 o
   1   5   2      218.33      219.36      2.23 o
   2   5   2      116.19       99.89      1.40 o
   3   5   2      439.73      406.14      4.52 o
   4   5   2        3.34        5.63      0.55 o
   5   5   2        0.13        0.63      0.39 o
   6   5   2       11.52       12.01      0.93 o
   7   5   2        0.01       -0.81      0.81 o
   8   5   2        1.62        2.78      1.41 o
   9   5   2        3.28        5.04      1.69 o
  10   5   2        5.14        5.77      1.86 o
 -11   6   2        0.27        0.10      1.17 o
 -10   6   2        4.31        5.35      1.14 o
  -9   6   2       36.90       34.99      1.45 o
  -8   6   2       31.31       30.45      1.28 o
  -7   6   2       17.30       16.88      0.85 o
  -6   6   2      132.09      114.54      1.72 o
  -5   6   2      114.30      112.27      1.58 o
  -4   6   2     1356.54     1420.49     13.80 o
  -3   6   2      294.75      285.48      4.03 o
  -2   6   2      268.64      252.75      3.25 o
  -1   6   2      312.12      332.67      3.75 o
   0   6   2        8.65       10.27      0.43 o
   1   6   2      106.04      100.37      1.31 o
   2   6   2       67.11       80.12      1.25 o
   3   6   2      237.16      258.56      3.59 o
   4   6   2      120.37      139.00      2.13 o
   5   6   2       62.18       63.32      1.34 o
   6   6   2        6.50        6.82      0.91 o
   7   6   2       39.58       39.85      1.68 o
   8   6   2       34.87       38.55      2.01 o
   9   6   2       46.02       48.96      2.73 o
  10   6   2        0.16        1.63      1.70 o
 -11   7   2        0.09       -0.37      1.17 o
 -10   7   2       26.23       27.04      1.64 o
  -9   7   2       73.63       75.22      2.50 o
  -8   7   2      139.56      136.13      2.77 o
  -7   7   2      155.33      143.64      3.48 o
  -6   7   2        2.61        2.18      0.53 o
  -5   7   2       29.32       29.15      0.74 o
  -4   7   2        6.17        7.09      0.89 o
  -3   7   2     2449.18     2786.70     34.99 o
  -2   7   2        9.23       17.71      0.55 o
  -1   7   2       96.49      123.91      1.70 o
   0   7   2       30.08       36.52      1.01 o
   1   7   2      175.72      184.01      2.29 o
   2   7   2      178.36      188.00      2.37 o
   3   7   2       35.51       41.53      1.06 o
   4   7   2      761.13      769.50      8.14 o
   5   7   2       53.23       49.72      1.44 o
   6   7   2        2.03        0.92      0.79 o
   7   7   2       18.97       19.02      1.49 o
   8   7   2       14.06       13.79      1.57 o
   9   7   2       20.33       24.04      3.05 o
  10   7   2        4.94        6.20      1.94 o
 -11   8   2        0.10       -0.32      1.33 o
 -10   8   2        2.10        1.56      1.14 o
  -9   8   2        3.02        2.37      0.89 o
  -8   8   2       53.97       61.95      1.68 o
  -7   8   2      121.33      113.39      2.13 o
  -6   8   2      122.20      119.58      2.05 o
  -5   8   2      207.63      205.51      2.59 o
  -4   8   2      244.75      219.88      3.48 o
  -3   8   2        9.92       15.39      1.00 o
  -2   8   2      276.25      310.63      4.49 o
  -1   8   2      235.30      257.48      3.43 o
   0   8   2       19.57        9.88      0.56 o
   1   8   2      436.05      465.38      5.00 o
   2   8   2      137.96      156.59      2.03 o
   3   8   2      393.06      387.79      4.46 o
   4   8   2       39.31       42.50      1.21 o
   5   8   2       55.12       52.78      1.42 o
   6   8   2       13.57       16.72      1.21 o
   7   8   2        6.38        4.98      1.24 o
   8   8   2       29.60       29.85      1.85 o
   9   8   2       53.40       57.01      2.95 o
 -11   9   2        4.35        6.72      1.64 o
 -10   9   2       10.97        6.32      1.49 o
  -9   9   2        0.02       -0.45      0.85 o
  -8   9   2       39.12       40.09      1.30 o
  -7   9   2      319.87      321.26      4.33 o
  -6   9   2       40.45       40.94      1.29 o
  -5   9   2      480.50      477.44      5.72 o
  -4   9   2       30.05       22.25      0.99 o
  -3   9   2        9.60       11.50      0.95 o
  -2   9   2      139.26      159.78      3.08 o
  -1   9   2      544.50      606.39      7.38 o
   0   9   2      912.86      979.54     11.57 o
   1   9   2        6.08        6.63      0.48 o
   2   9   2      325.67      334.55      3.44 o
   3   9   2       78.42       77.41      1.52 o
   4   9   2        1.00        0.25      0.57 o
   5   9   2        0.32       -0.20      0.61 o
   6   9   2       13.16       11.67      1.41 o
   7   9   2        0.07       -0.02      1.11 o
   8   9   2        2.87        2.49      1.32 o
   9   9   2        0.17       -1.50      1.50 o
 -11  10   2        1.23       -1.01      1.40 o
 -10  10   2        0.02       -0.12      1.17 o
  -9  10   2        2.01        0.78      0.93 o
  -8  10   2        0.39       -0.50      0.70 o
  -7  10   2       75.72       75.10      1.91 o
  -6  10   2      139.79      140.30      2.41 o
  -5  10   2      139.78      126.19      2.15 o
  -4  10   2        7.19        7.76      0.70 o
  -3  10   2       10.78        9.58      0.56 o
  -2  10   2        1.62        0.28      0.38 o
  -1  10   2       36.29       42.20      1.51 o
   0  10   2        0.56        0.75      0.48 o
   1  10   2      403.32      415.46      5.00 o
   2  10   2       56.21       64.44      1.21 o
   3  10   2       15.63       20.25      0.84 o
   4  10   2       87.16       92.98      1.80 o
   5  10   2        2.47        1.45      0.81 o
   6  10   2        0.36       -0.33      0.99 o
   7  10   2       76.15       87.00      2.79 o
   8  10   2        0.08        0.45      1.59 o
   9  10   2        0.80        2.15      1.88 o
 -11  11   2        1.42       -1.76      1.76 o
 -10  11   2        4.06        4.42      2.11 o
  -9  11   2       23.72       22.69      1.72 o
  -8  11   2        6.61        5.82      0.90 o
  -7  11   2       52.87       52.81      1.64 o
  -6  11   2      575.83      538.53      6.86 o
  -5  11   2        0.93       -0.04      0.67 o
  -4  11   2       19.01       17.36      0.97 o
  -3  11   2      184.82      173.98      2.95 o
  -2  11   2        1.71        1.32      0.50 o
  -1  11   2        0.01       -0.43      0.43 o
   0  11   2        2.48        1.75      0.53 o
   1  11   2       61.79       68.37      1.62 o
   2  11   2       85.90       79.32      1.35 o
   3  11   2       12.01        9.03      0.70 o
   4  11   2        3.70        2.34      0.70 o
   5  11   2       12.21       11.73      1.08 o
   6  11   2       23.55       20.71      1.38 o
   7  11   2        9.68       11.52      1.44 o
   8  11   2        4.32        0.72      1.33 o
   9  11   2        0.55       -0.42      1.67 o
 -10  12   2        5.21        4.22      1.74 o
  -9  12   2        4.88        4.62      1.35 o
  -8  12   2       28.04       29.34      1.35 o
  -7  12   2       12.67       10.92      0.94 o
  -6  12   2       75.54       76.20      2.66 o
  -5  12   2      119.37      105.30      2.20 o
  -4  12   2       39.36       40.82      1.93 o
  -3  12   2      236.34      218.53      3.14 o
  -2  12   2       22.37       23.20      1.02 o
  -1  12   2      349.02      332.64      4.57 o
   0  12   2        9.51       10.43      0.77 o
   1  12   2       25.23       31.64      2.40 o
   2  12   2       97.10       93.08      1.52 o
   3  12   2       21.58       20.23      0.99 o
   4  12   2        7.71        5.39      0.80 o
   5  12   2       10.33        9.05      1.09 o
   6  12   2       19.39       19.41      1.69 o
   7  12   2        3.28        1.11      1.18 o
   8  12   2        0.05        0.15      1.36 o
   9  12   2        2.16       -0.88      1.75 o
 -10  13   2        1.24        1.66      1.38 o
  -9  13   2        3.19        3.75      1.59 o
  -8  13   2       25.49       21.15      1.36 o
  -7  13   2        3.09        3.65      0.88 o
  -6  13   2       14.29       12.63      1.56 o
  -5  13   2       61.65       62.02      2.05 o
  -4  13   2      289.77      283.05      5.53 o
  -3  13   2      108.87      108.25      4.43 o
  -2  13   2       18.78       21.73      1.04 o
  -1  13   2      232.68      217.00      3.76 o
   0  13   2      584.03      579.17      7.63 o
   1  13   2        4.17        3.38      0.69 o
   2  13   2      140.77      135.58      2.21 o
   3  13   2       16.94       15.71      0.95 o
   4  13   2       41.61       33.58      1.47 o
   5  13   2        3.53        4.12      1.01 o
   6  13   2        0.00       -0.34      0.97 o
   7  13   2        0.18       -0.68      1.18 o
   8  13   2        0.02       -1.10      1.37 o
 -10  14   2        0.01        0.47      1.40 o
  -9  14   2       16.03       19.19      2.41 o
  -8  14   2      131.00      134.23      3.00 o
  -7  14   2      161.80      157.14      3.14 o
  -6  14   2        5.88        4.65      0.88 o
  -5  14   2        3.34        1.61      0.87 o
  -4  14   2      261.34      231.88      4.91 o
  -3  14   2      286.29      277.92      5.53 o
  -2  14   2      145.16      125.89      2.39 o
  -1  14   2      107.73       91.29      2.01 o
   0  14   2      280.07      270.75      4.11 o
   1  14   2       32.42       35.21      1.51 o
   2  14   2      253.12      241.73      3.29 o
   3  14   2        0.46       -0.01      0.69 o
   4  14   2       36.10       31.07      1.48 o
   5  14   2        0.10        0.19      0.90 o
   6  14   2       14.28       14.90      1.41 o
   7  14   2        0.03       -0.65      1.10 o
   8  14   2       15.82       20.12      2.21 o
 -10  15   2        7.80        7.32      1.67 o
  -9  15   2        0.73       -1.16      1.16 o
  -8  15   2        1.77        3.81      1.11 o
  -7  15   2       47.71       44.54      1.78 o
  -6  15   2       10.77       10.00      1.20 o
  -5  15   2       11.56        9.29      1.13 o
  -4  15   2        9.88        8.35      1.49 o
  -3  15   2      195.36      189.44      4.76 o
  -2  15   2     1015.14     1032.67     16.78 o
  -1  15   2       17.11       14.87      1.30 o
   0  15   2       50.61       47.28      2.30 o
   1  15   2       46.35       52.24      1.89 o
   2  15   2       30.42       31.24      1.16 o
   3  15   2       66.04       63.16      1.97 o
   4  15   2       29.63       29.71      1.52 o
   5  15   2       15.83       16.14      1.34 o
   6  15   2        0.40       -1.02      1.02 o
   7  15   2       11.94       15.12      1.58 o
   8  15   2        1.73        2.02      1.53 o
  -9  16   2        1.11       -0.39      1.34 o
  -8  16   2        0.43        1.35      1.14 o
  -7  16   2       10.94       13.63      1.27 o
  -6  16   2        9.16        7.52      1.04 o
  -5  16   2        3.92        7.26      1.11 o
  -4  16   2        1.09       -0.17      1.09 o
  -3  16   2       16.54       10.23      1.41 o
  -2  16   2      233.79      239.39      5.25 o
  -1  16   2       10.79        8.43      1.35 o
   0  16   2       11.24        9.38      1.04 o
   1  16   2       81.52       81.27      2.33 o
   2  16   2        0.02        0.53      0.68 o
   3  16   2      172.23      166.95      3.36 o
   4  16   2       12.68       15.73      1.53 o
   5  16   2        9.96        6.49      1.20 o
   6  16   2        0.99        0.11      1.13 o
   7  16   2        0.01       -0.11      1.44 o
  -9  17   2       23.01       19.11      1.80 o
  -8  17   2        0.87        2.12      1.22 o
  -7  17   2        1.40        2.23      1.06 o
  -6  17   2        4.68        7.17      1.08 o
  -5  17   2       15.16       12.94      1.32 o
  -4  17   2       28.72       27.86      1.82 o
  -3  17   2      173.09      160.94      4.38 o
  -2  17   2      257.62      245.92      7.05 o
  -1  17   2        3.43        2.56      1.21 o
   0  17   2       18.02       16.18      1.59 o
   1  17   2        0.42        0.24      0.85 o
   2  17   2        0.26       -0.40      0.87 o
   3  17   2       45.16       36.62      1.68 o
   4  17   2        0.93       -0.15      0.95 o
   5  17   2        9.33       10.54      1.33 o
   6  17   2        0.59        0.34      1.30 o
   7  17   2        0.00        1.84      1.44 o
  -8  18   2        4.98        0.75      1.27 o
  -7  18   2       15.67       19.58      1.51 o
  -6  18   2        0.75        1.18      1.02 o
  -5  18   2       17.39       17.49      1.51 o
  -4  18   2        8.47       10.93      1.53 o
  -3  18   2        0.29       -0.74      1.33 o
  -2  18   2        1.69        3.52      1.79 o
  -1  18   2       56.89       49.87      2.40 o
   0  18   2        0.50        0.19      1.14 o
   1  18   2       16.05       16.47      1.60 o
   2  18   2        2.25        1.67      1.04 o
   3  18   2       30.55       32.06      1.66 o
   4  18   2        1.40       -0.47      1.03 o
   5  18   2        9.83        7.77      1.38 o
   6  18   2        0.01       -1.19      1.19 o
   7  18   2        1.79        3.32      1.48 o
  -8  19   2        6.49        6.09      1.47 o
  -7  19   2        7.93       13.48      1.43 o
  -6  19   2        0.14       -0.42      1.03 o
  -5  19   2        0.41       -1.11      1.60 o
  -4  19   2       44.88       47.04      2.40 o
  -3  19   2        1.49        1.52      1.29 o
  -2  19   2        6.18        6.05      1.37 o
  -1  19   2       31.49       41.13      3.24 o
   0  19   2      125.31      128.21      5.73 o
   1  19   2       24.09       20.17      2.25 o
   2  19   2        0.55       -0.02      1.25 o
   3  19   2        3.16        2.05      1.19 o
   4  19   2        1.59        0.46      1.26 o
   5  19   2        9.72       13.69      1.55 o
   6  19   2       11.10       13.61      1.69 o
  -7  20   2        0.64       -1.15      1.15 o
  -6  20   2        3.35        2.26      1.20 o
  -5  20   2       25.29       28.80      1.94 o
  -4  20   2        5.57        6.98      1.58 o
  -3  20   2        0.03       -0.29      1.23 o
  -2  20   2        1.26        0.76      1.53 o
  -1  20   2        4.05        3.46      1.39 o
   0  20   2        4.39        5.21      1.88 o
   1  20   2       11.29       14.01      2.26 o
   2  20   2        0.83       -0.18      1.31 o
   3  20   2        0.74       -1.35      1.35 o
   4  20   2       10.71        6.31      1.78 o
   5  20   2        0.51        1.25      1.64 o
   6  20   2       10.50       13.00      2.26 o
  -7  21   2        0.43        0.36      1.26 o
  -6  21   2       13.73       17.56      1.60 o
  -5  21   2        1.71        1.03      1.15 o
  -4  21   2        0.17       -0.61      1.38 o
  -3  21   2       18.57       17.56      1.92 o
  -2  21   2        0.12       -0.73      1.30 o
  -1  21   2       10.12       13.38      2.29 o
   0  21   2       63.57       68.41      3.96 o
   1  21   2        1.96        0.46      1.43 o
   2  21   2        0.08        0.32      1.43 o
   3  21   2        1.44        2.62      1.64 o
   4  21   2        3.63        4.57      2.17 o
   5  21   2        0.23        1.51      1.77 o
  -6  22   2        0.04       -0.71      1.23 o
  -5  22   2        2.00        4.83      1.33 o
  -4  22   2        1.86       -0.15      1.56 o
  -3  22   2        0.07       -0.91      1.39 o
  -2  22   2       18.14       22.33      2.62 o
  -1  22   2        4.49        1.63      3.28 o
   0  22   2        9.92        8.68      2.35 o
   1  22   2       31.78       43.38      3.33 o
   2  22   2        0.18       -1.88      1.88 o
   3  22   2        3.78        6.11      1.84 o
   4  22   2        0.07       -1.68      1.68 o
  -5  23   2        0.71        1.78      1.39 o
  -4  23   2        0.69       -0.77      2.89 o
  -3  23   2        0.12        0.73      1.92 o
  -2  23   2        9.08       12.13      2.41 o
  -1  23   2        1.70        2.42      2.10 o
   0  23   2       30.29       32.91      3.15 o
   1  23   2        5.73        5.79      2.32 o
   2  23   2        0.94       -0.33      2.97 o
   3  23   2        0.21       -1.85      2.10 o
  -4  24   2       17.98       18.27      2.92 o
  -3  24   2        4.66        6.95      4.03 o
  -2  24   2       10.80       13.64      2.66 o
  -1  24   2       24.50       23.17      3.06 o
   0  24   2        7.02       11.99      2.56 o
   1  24   2        2.54        0.39      2.26 o
   2  24   2       33.05       39.44      3.59 o
  -2  25   2        0.00       -0.53      2.26 o
  -1  25   2        2.08        0.10      2.18 o
   0  25   2        7.01        5.60      3.28 o
 -12   1   3        0.64       -0.28      1.19 o
 -11   1   3        2.44        1.35      1.06 o
 -10   1   3        5.99        5.17      0.88 o
  -9   1   3       10.22        8.47      1.17 o
  -8   1   3       26.35       27.34      1.26 o
  -7   1   3       23.22       21.04      0.84 o
  -6   1   3      172.67      174.67      2.03 o
  -5   1   3      380.24      401.17      4.08 o
  -4   1   3       37.91       50.54      0.71 o
  -3   1   3      752.88      821.00      6.85 o
  -2   1   3        2.32        1.77      0.14 o
  -1   1   3      558.80      581.07      4.44 o
   0   1   3     1518.88     1591.73     13.62 o
   1   1   3     1393.35     1477.36     12.73 o
   2   1   3     1214.45     1301.71     12.81 o
   3   1   3      520.70      513.98      6.02 o
   4   1   3       60.92       53.57      1.38 o
   5   1   3      402.03      392.83      5.12 o
   6   1   3      101.24      112.64      2.33 o
   7   1   3        1.47        1.86      0.93 o
   8   1   3       39.33       35.71      2.38 o
   9   1   3        0.45       -1.66      1.66 o
 -12   2   3        9.40        8.00      1.41 o
 -11   2   3        3.59        4.92      1.17 o
 -10   2   3       50.12       47.91      1.73 o
  -9   2   3        6.22        8.03      0.90 o
  -8   2   3       83.96       83.22      2.24 o
  -7   2   3       60.19       64.28      1.44 o
  -6   2   3       32.16       30.24      1.07 o
  -5   2   3      500.66      493.18      5.13 o
  -4   2   3     2131.44     2259.83     23.88 o
  -3   2   3      478.48      486.42      5.86 o
  -2   2   3       12.49        6.39      0.23 o
  -1   2   3      323.67      357.78      2.83 o
   0   2   3        9.14       12.78      0.37 o
   1   2   3      264.76      280.89      2.94 o
   2   2   3      249.30      250.14      2.98 o
   3   2   3      441.08      467.07      5.11 o
   4   2   3        5.82        7.97      0.51 o
   5   2   3       49.03       53.13      1.58 o
   6   2   3       17.55       17.96      1.23 o
   7   2   3      102.38       99.55      2.97 o
   8   2   3       17.42       17.21      2.07 o
   9   2   3        0.47        0.04      3.14 o
 -12   3   3        0.92        1.11      1.44 o
 -11   3   3        3.20        4.82      1.19 o
 -10   3   3        3.83        2.54      1.07 o
  -9   3   3       65.33       67.57      2.51 o
  -8   3   3      283.62      272.55      3.76 o
  -7   3   3        0.00       -0.15      0.42 o
  -6   3   3      218.58      216.56      2.43 o
  -5   3   3       49.06       33.58      0.62 o
  -4   3   3      284.24      334.05      4.53 o
  -3   3   3       60.98       56.86      1.29 o
  -2   3   3      712.88      710.75      6.62 o
  -1   3   3       79.92       94.35      0.98 o
   0   3   3        9.60       15.47      0.37 o
   1   3   3        4.82       13.70      0.45 o
   2   3   3      865.61      990.88      9.94 o
   3   3   3      122.56      121.81      2.06 o
   4   3   3       10.64       10.91      0.63 o
   5   3   3       44.59       44.62      1.53 o
   6   3   3        0.96        0.78      0.77 o
   7   3   3      119.07      113.28      3.15 o
   8   3   3       28.36       32.15      2.29 o
   9   3   3        0.23        0.43      2.73 o
 -12   4   3        0.27       -0.16      1.21 o
 -11   4   3        0.01        0.56      1.07 o
 -10   4   3        4.81        7.21      0.99 o
  -9   4   3        2.17        2.06      0.79 o
  -8   4   3       37.06       38.81      1.53 o
  -7   4   3       80.47       72.91      1.93 o
  -6   4   3        0.03        0.09      0.29 o
  -5   4   3       13.54       14.09      0.65 o
  -4   4   3       34.78       26.76      0.85 o
  -3   4   3      575.29      624.65      9.83 o
  -2   4   3     2188.61     2356.60     21.32 o
  -1   4   3     2529.35     2705.69     21.69 o
   0   4   3      399.77      414.41      3.64 o
   1   4   3      110.26       88.40      1.11 o
   2   4   3      315.25      311.78      3.33 o
   3   4   3      568.95      593.82      6.87 o
   4   4   3      177.78      180.62      2.51 o
   5   4   3        1.60        1.94      0.73 o
   6   4   3       55.59       56.41      1.73 o
   7   4   3       18.33       20.02      1.58 o
   8   4   3        0.26        1.30      1.50 o
   9   4   3        1.23       -1.35      1.85 o
 -12   5   3        9.77       14.53      1.65 o
 -11   5   3        1.32        2.36      1.12 o
 -10   5   3        2.66        4.19      0.92 o
  -9   5   3       27.68       29.83      1.33 o
  -8   5   3       14.78       14.20      1.02 o
  -7   5   3      720.04      702.68      7.97 o
  -6   5   3       32.53       40.35      0.86 o
  -5   5   3       18.54       15.52      0.78 o
  -4   5   3       24.93       26.98      0.97 o
  -3   5   3      493.92      555.15      8.54 o
  -2   5   3     1040.07     1149.35     11.23 o
  -1   5   3        0.10        0.09      0.21 o
   0   5   3        0.10       -0.20      0.22 o
   1   5   3       70.78       75.63      1.17 o
   2   5   3      143.58      165.92      2.09 o
   3   5   3       52.62       48.23      1.06 o
   4   5   3        0.05       -0.25      0.62 o
   5   5   3        9.05        8.76      0.88 o
   6   5   3        6.40        5.66      0.92 o
   7   5   3       11.12        9.56      1.36 o
   8   5   3       10.33        9.50      1.74 o
   9   5   3        0.29        0.70      3.97 o
 -12   6   3        3.16        5.58      1.39 o
 -11   6   3        0.14       -0.43      1.10 o
 -10   6   3       17.60       17.23      1.27 o
  -9   6   3       30.59       28.90      1.28 o
  -8   6   3      130.92      130.23      2.49 o
  -7   6   3       89.98       93.00      1.62 o
  -6   6   3       50.90       45.67      0.95 o
  -5   6   3       57.70       56.17      0.94 o
  -4   6   3       92.83      104.37      1.74 o
  -3   6   3     2329.62     2593.69     32.59 o
  -2   6   3       48.61       57.96      1.08 o
  -1   6   3      273.71      254.58      2.66 o
   0   6   3      136.81      152.04      1.81 o
   1   6   3       36.98       30.62      1.17 o
   2   6   3       69.58       65.91      1.22 o
   3   6   3       46.43       53.28      1.28 o
   4   6   3       66.84       62.95      1.58 o
   5   6   3       93.78       98.52      2.09 o
   6   6   3       14.86       13.00      1.13 o
   7   6   3        0.09        0.55      1.12 o
   8   6   3        4.22        5.46      1.67 o
   9   6   3       18.64       18.14      3.08 o
 -12   7   3        4.29        7.64      1.47 o
 -11   7   3        1.87        2.68      1.18 o
 -10   7   3       12.87       13.73      1.14 o
  -9   7   3        6.16        7.41      0.92 o
  -8   7   3      106.31      106.10      2.41 o
  -7   7   3       20.99       21.14      0.88 o
  -6   7   3        0.37        1.18      0.75 o
  -5   7   3        1.49        0.65      0.37 o
  -4   7   3        0.63        2.52      0.45 o
  -3   7   3       20.32       13.72      0.62 o
  -2   7   3       75.50       93.52      1.35 o
  -1   7   3      495.01      544.35      6.05 o
   0   7   3      133.90      155.06      1.88 o
   1   7   3        1.39        2.47      0.35 o
   2   7   3       49.69       44.36      1.02 o
   3   7   3        3.33        4.16      0.57 o
   4   7   3      131.65      131.65      2.34 o
   5   7   3        4.40        3.69      0.79 o
   6   7   3       40.70       42.64      1.90 o
   7   7   3       20.91       20.79      1.67 o
   8   7   3        6.64        6.14      2.46 o
   9   7   3       24.26       27.51      3.02 o
 -11   8   3        5.45        3.55      1.18 o
 -10   8   3        1.52        0.90      0.88 o
  -9   8   3        3.00        3.09      0.86 o
  -8   8   3       13.21       12.97      0.88 o
  -7   8   3        1.78        1.91      0.64 o
  -6   8   3      232.42      215.63      2.70 o
  -5   8   3       59.62       56.89      1.27 o
  -4   8   3       45.58       42.23      1.12 o
  -3   8   3       62.61       62.78      1.59 o
  -2   8   3       96.03      101.36      1.48 o
  -1   8   3      215.29      220.29      2.82 o
   0   8   3       28.42       26.13      0.72 o
   1   8   3        4.94        3.30      0.38 o
   2   8   3      549.32      557.51      5.99 o
   3   8   3        8.10        9.21      0.71 o
   4   8   3        0.93        0.29      0.61 o
   5   8   3       45.14       49.21      1.74 o
   6   8   3        8.63       10.91      1.73 o
   7   8   3       16.87       17.46      1.59 o
   8   8   3        0.71        1.78      1.32 o
   9   8   3        1.15        0.98      2.10 o
 -11   9   3        0.05        0.61      1.15 o
 -10   9   3        0.81        0.78      1.03 o
  -9   9   3        1.55        0.95      0.93 o
  -8   9   3       16.64       16.00      1.02 o
  -7   9   3      250.40      251.63      3.52 o
  -6   9   3       47.61       45.44      1.68 o
  -5   9   3      223.96      199.51      2.97 o
  -4   9   3        8.57       10.30      0.79 o
  -3   9   3       12.18        8.44      1.13 o
  -2   9   3       20.01       27.72      0.77 o
  -1   9   3       39.87       36.82      1.04 o
   0   9   3      814.70      880.19      8.38 o
   1   9   3        6.72        6.74      0.55 o
   2   9   3        6.96        8.69      0.62 o
   3   9   3      192.40      185.04      2.67 o
   4   9   3       30.23       30.85      1.21 o
   5   9   3       67.04       57.34      1.84 o
   6   9   3        7.68        7.13      1.23 o
   7   9   3       14.96       16.25      1.63 o
   8   9   3        1.35        0.97      1.37 o
   9   9   3       19.28       25.35      2.98 o
 -11  10   3        1.03        0.57      1.32 o
 -10  10   3       14.99       17.03      1.43 o
  -9  10   3        5.52        5.76      0.96 o
  -8  10   3        1.27       -0.70      0.70 o
  -7  10   3        2.23        0.69      0.66 o
  -6  10   3      308.79      308.39      4.41 o
  -5  10   3      746.54      724.97      8.94 o
  -4  10   3        0.17        0.86      0.52 o
  -3  10   3        0.20        0.67      0.50 o
  -2  10   3       33.42       26.56      1.12 o
  -1  10   3      624.31      674.37      8.25 o
   0  10   3      186.24      201.22      2.63 o
   1  10   3       47.13       40.74      1.11 o
   2  10   3       19.51       21.10      0.81 o
   3  10   3       12.44        9.35      0.75 o
   4  10   3        0.37       -0.46      0.68 o
   5  10   3       15.87       13.57      1.58 o
   6  10   3        5.04        7.43      1.30 o
   7  10   3        1.18        2.39      1.28 o
   8  10   3       12.05       11.40      1.71 o
 -11  11   3       24.56       27.97      2.22 o
 -10  11   3        0.36       -1.15      1.15 o
  -9  11   3        2.08        1.49      0.80 o
  -8  11   3        0.00       -0.63      0.90 o
  -7  11   3        0.01       -0.07      0.64 o
  -6  11   3       82.99       85.82      1.97 o
  -5  11   3       98.81      116.94      2.96 o
  -4  11   3        4.01        6.17      1.05 o
  -3  11   3        6.81       11.92      0.82 o
  -2  11   3        4.91        6.63      1.01 o
  -1  11   3       99.00      105.76      2.79 o
   0  11   3       43.16       44.75      1.21 o
   1  11   3       15.51       17.93      0.80 o
   2  11   3       19.73       24.87      1.10 o
   3  11   3       42.35       34.58      1.24 o
   4  11   3        6.77        5.46      0.84 o
   5  11   3       11.22       13.05      1.19 o
   6  11   3        5.05        4.50      1.37 o
   7  11   3        0.55       -1.20      1.20 o
   8  11   3        0.22        1.04      1.47 o
 -11  12   3        1.21        0.45      1.33 o
 -10  12   3       23.28       22.71      2.78 o
  -9  12   3        0.03        0.02      0.86 o
  -8  12   3       24.61       24.16      1.27 o
  -7  12   3       64.78       66.72      1.83 o
  -6  12   3       11.35       11.42      0.94 o
  -5  12   3       58.75       51.79      2.03 o
  -4  12   3       17.23       12.93      1.17 o
  -3  12   3      174.01      163.36      3.60 o
  -2  12   3       95.92       87.63      2.08 o
  -1  12   3      100.87       86.29      1.81 o
   0  12   3      376.01      379.30      4.78 o
   1  12   3      193.48      189.82      2.91 o
   2  12   3        9.11        6.91      0.77 o
   3  12   3        1.99        1.50      0.71 o
   4  12   3        8.80       10.68      0.98 o
   5  12   3        5.64        4.13      1.05 o
   6  12   3        4.41        3.41      1.30 o
   7  12   3        0.56       -0.64      1.30 o
   8  12   3        9.63       10.78      1.75 o
 -10  13   3        0.15        0.95      1.31 o
  -9  13   3        0.00       -0.85      0.96 o
  -8  13   3        9.01        8.98      1.28 o
  -7  13   3        0.21        0.57      0.78 o
  -6  13   3      110.58       97.72      2.17 o
  -5  13   3       85.70       76.49      2.52 o
  -4  13   3      115.58      111.62      3.01 o
  -3  13   3      392.98      342.66      6.32 o
  -2  13   3       99.41       89.52      4.51 o
  -1  13   3       69.67       68.74      1.73 o
   0  13   3      713.20      690.82      8.73 o
   1  13   3       15.99       13.35      1.07 o
   2  13   3       28.98       29.95      1.11 o
   3  13   3       31.08       33.60      1.32 o
   4  13   3        1.29        1.92      0.92 o
   5  13   3        5.63        5.13      1.13 o
   6  13   3       16.75       19.03      1.68 o
   7  13   3        0.41       -0.15      1.48 o
   8  13   3        3.24        3.05      1.62 o
 -10  14   3        1.21        1.88      1.37 o
  -9  14   3        0.26        0.03      1.06 o
  -8  14   3        8.64        7.49      1.14 o
  -7  14   3       29.96       30.62      1.38 o
  -6  14   3       19.00       18.76      1.16 o
  -5  14   3       25.32       21.47      1.48 o
  -4  14   3       39.69       36.51      1.81 o
  -3  14   3       17.22       21.14      1.22 o
  -2  14   3      143.58      138.07      2.99 o
  -1  14   3      137.38      137.70      3.78 o
   0  14   3      144.95      141.10      2.48 o
   1  14   3        7.38        7.20      0.97 o
   2  14   3      253.27      265.27      3.61 o
   3  14   3       11.67       10.60      0.98 o
   4  14   3        4.60        4.43      1.04 o
   5  14   3       13.34       15.08      1.37 o
   6  14   3       11.10       13.00      1.49 o
   7  14   3        0.94        0.38      1.43 o
 -10  15   3        1.39        0.89      1.23 o
  -9  15   3        0.16        0.47      1.07 o
  -8  15   3        0.20       -0.27      0.98 o
  -7  15   3       61.13       52.91      1.82 o
  -6  15   3        0.79        0.97      0.80 o
  -5  15   3        1.10        0.25      0.95 o
  -4  15   3        7.09        7.84      1.40 o
  -3  15   3        6.15        4.77      1.51 o
  -2  15   3      534.21      496.65      9.96 o
  -1  15   3      367.09      343.94      9.72 o
   0  15   3       10.22        6.80      0.93 o
   1  15   3       10.06       11.94      0.96 o
   2  15   3        8.52        7.29      1.07 o
   3  15   3       24.20       28.60      1.49 o
   4  15   3      148.33      154.09      3.65 o
   5  15   3       16.83       17.13      1.48 o
   6  15   3        3.56        5.42      1.29 o
   7  15   3        5.10        6.89      1.67 o
  -9  16   3       15.41       15.98      1.53 o
  -8  16   3        0.00       -0.34      1.00 o
  -7  16   3       14.33       13.12      1.22 o
  -6  16   3        5.69        5.34      1.20 o
  -5  16   3        2.37        2.38      1.06 o
  -4  16   3        7.37        5.92      1.29 o
  -3  16   3       36.42       30.68      1.86 o
  -2  16   3      104.94       99.26      5.23 o
  -1  16   3      313.63      298.37      6.13 o
   0  16   3        1.03        0.47      0.94 o
   1  16   3       15.53       13.48      1.10 o
   2  16   3        3.40        3.06      0.80 o
   3  16   3      213.88      215.22      4.05 o
   4  16   3      103.64      103.79      2.80 o
   5  16   3        2.68        1.92      1.22 o
   6  16   3       10.38        9.08      1.49 o
   7  16   3        7.33        7.75      1.99 o
  -9  17   3        0.51       -1.15      1.37 o
  -8  17   3        6.13        8.87      1.33 o
  -7  17   3        0.01       -0.78      0.93 o
  -6  17   3       19.92       21.98      1.70 o
  -5  17   3        3.75        3.80      1.19 o
  -4  17   3       37.29       35.08      1.98 o
  -3  17   3       51.28       47.44      2.29 o
  -2  17   3       56.05       48.88      2.32 o
  -1  17   3        0.00        3.02      1.19 o
   0  17   3       32.88       32.70      1.68 o
   1  17   3        4.52        4.17      1.08 o
   2  17   3       59.59       55.50      2.22 o
   3  17   3        0.00        0.28      1.12 o
   4  17   3        0.39        1.31      1.19 o
   5  17   3        0.07       -1.06      1.06 o
   6  17   3        9.75       12.11      1.92 o
  -9  18   3       20.15       19.47      1.93 o
  -8  18   3        1.69        1.49      1.23 o
  -7  18   3        2.49        2.48      1.08 o
  -6  18   3       16.96       19.02      1.35 o
  -5  18   3       15.84       17.48      1.72 o
  -4  18   3        3.81        2.72      1.29 o
  -3  18   3        3.69        0.52      1.82 o
  -2  18   3        2.98        2.49      2.27 o
  -1  18   3       28.05       20.56      1.72 o
   0  18   3        0.74        1.92      1.04 o
   1  18   3       33.62       31.29      1.76 o
   2  18   3        6.21        4.89      1.43 o
   3  18   3        1.07       -1.98      1.98 o
   4  18   3        0.66       -1.01      1.23 o
   5  18   3       20.87       20.51      1.93 o
   6  18   3        0.58        1.15      1.53 o
  -8  19   3        3.90        5.79      1.40 o
  -7  19   3        3.50        2.63      1.13 o
  -6  19   3        0.03        0.26      1.03 o
  -5  19   3        7.22        8.14      2.69 o
  -4  19   3       90.77       86.27      3.24 o
  -3  19   3        0.00        1.97      1.94 o
  -2  19   3        7.43       12.50      1.90 o
  -1  19   3       18.99       22.59      2.31 o
   0  19   3        0.24       -1.62      1.62 o
   1  19   3        7.55        4.74      1.58 o
   2  19   3        4.87        4.94      1.53 o
   3  19   3        2.29        1.79      1.57 o
   4  19   3        0.28       -0.14      1.57 o
   5  19   3        0.53        2.45      4.46 o
  -8  20   3        9.26        9.91      1.96 o
  -7  20   3        4.05        6.35      1.93 o
  -6  20   3        1.16        1.61      1.17 o
  -5  20   3        8.28       10.59      1.71 o
  -4  20   3        9.80       14.34      1.81 o
  -3  20   3       17.34       14.17      2.25 o
  -2  20   3        1.16        1.72      1.32 o
  -1  20   3        2.10        2.01      1.37 o
   0  20   3       21.35       26.87      2.54 o
   1  20   3       25.12       20.73      2.58 o
   2  20   3       16.20       19.05      2.58 o
   3  20   3        4.44        4.49      2.75 o
   4  20   3        9.56        8.99      4.28 o
   5  20   3       10.59        9.68      5.33 o
  -7  21   3        3.96        4.32      1.72 o
  -6  21   3       24.93       28.47      1.74 o
  -5  21   3        8.63        8.87      1.81 o
  -4  21   3        9.74       10.17      1.77 o
  -3  21   3        0.49       -0.87      1.37 o
  -2  21   3       12.70       11.26      1.73 o
  -1  21   3       25.14       29.25      2.76 o
   0  21   3        9.24        6.94      2.10 o
   1  21   3        1.09        3.37      1.99 o
   2  21   3        9.75       13.44      2.54 o
   3  21   3        0.78       -0.96      1.98 o
   4  21   3        0.58        0.68      2.20 o
  -6  22   3        0.24        1.85      1.30 o
  -5  22   3       19.08       20.28      2.22 o
  -4  22   3        7.31        8.52      2.04 o
  -3  22   3        1.94        3.04      1.53 o
  -2  22   3        3.26        2.87      1.92 o
  -1  22   3        7.33        9.50      3.18 o
   0  22   3        0.22        0.88      2.03 o
   1  22   3        0.79       -2.00      2.00 o
   2  22   3        0.39       -0.68      2.12 o
   3  22   3        3.65        7.03      3.82 o
  -5  23   3        5.99        4.01      1.83 o
  -4  23   3        0.12        0.49      1.66 o
  -3  23   3       15.58       14.74      2.64 o
  -2  23   3        0.03       -1.21      1.91 o
  -1  23   3        2.91        3.15      3.35 o
   0  23   3       12.77       13.92      2.67 o
   1  23   3        4.29        3.72      2.35 o
   2  23   3       13.64       13.28      4.15 o
   3  23   3       11.99       14.25      2.88 o
  -4  24   3       12.72       13.89      2.86 o
  -3  24   3        7.95        5.91      4.94 o
  -2  24   3        0.09       -2.21      2.85 o
  -1  24   3        1.19        0.07      2.44 o
   0  24   3        0.46        3.90      2.60 o
   1  24   3       13.47       15.53      5.76 o
 -12   0   4       67.54       76.24      5.12 o
 -11   0   4       21.67       24.14      1.85 o
 -10   0   4       13.98       12.17      1.41 o
  -9   0   4       10.50        6.55      1.36 o
  -8   0   4       10.66        8.37      0.94 o
  -7   0   4        4.41        4.06      1.07 o
  -6   0   4       63.65       65.66      1.48 o
  -5   0   4     2142.52     2223.67     36.52 o
  -4   0   4      175.96      217.37      5.03 o
  -3   0   4      364.42      384.55      5.11 o
  -2   0   4      631.52      665.49      7.17 o
  -1   0   4      215.81      243.49      3.22 o
   0   0   4     1849.20     2157.94     27.75 o
   1   0   4     5404.69     5546.01     62.93 o
   2   0   4     1927.82     1804.41     26.96 o
   3   0   4       65.68       54.65      2.03 o
   4   0   4        0.96        0.31      0.88 o
   5   0   4      201.29      204.95      4.73 o
   6   0   4      168.87      168.82      4.62 o
   7   0   4       44.05       45.82      3.08 o
   8   0   4        8.76        7.27      3.06 o
   9   0   4        6.97        7.60      3.39 o
 -12   1   4       16.26       18.71      1.61 o
 -11   1   4       38.53       45.12      1.62 o
 -10   1   4       88.58       94.08      2.15 o
  -9   1   4       17.23       16.71      0.93 o
  -8   1   4        4.99        4.51      0.62 o
  -7   1   4       50.40       44.29      1.02 o
  -6   1   4      115.46      137.91      1.97 o
  -5   1   4        7.66       10.35      0.70 o
  -4   1   4      340.17      386.50      3.69 o
  -3   1   4      851.83      927.68      8.58 o
  -2   1   4      207.07      207.60      1.96 o
  -1   1   4      111.47      119.30      1.28 o
   0   1   4     1775.86     1872.32     16.07 o
   1   1   4     1090.33     1118.77      9.84 o
   2   1   4      579.95      541.44      5.45 o
   3   1   4        3.99        5.15      0.68 o
   4   1   4       16.70       16.01      0.98 o
   5   1   4        4.50        5.07      0.88 o
   6   1   4       81.61       79.68      2.36 o
   7   1   4        1.71        0.85      1.37 o
   8   1   4       14.09       12.07      3.84 o
   9   1   4        0.01        0.47      2.01 o
 -12   2   4        2.06        2.93      1.20 o
 -11   2   4       12.63       13.79      1.21 o
 -10   2   4       67.22       69.79      1.82 o
  -9   2   4        9.01       10.92      0.87 o
  -8   2   4       45.70       39.72      1.17 o
  -7   2   4       96.43      103.79      1.59 o
  -6   2   4      336.14      312.69      3.23 o
  -5   2   4      218.35      212.74      3.41 o
  -4   2   4     1490.61     1559.21     13.48 o
  -3   2   4      488.59      529.31      5.33 o
  -2   2   4      238.94      241.56      2.36 o
  -1   2   4      415.25      397.56      3.51 o
   0   2   4      162.87      152.67      2.32 o
   1   2   4      102.41      114.80      1.76 o
   2   2   4        8.61        6.40      1.35 o
   3   2   4      159.36      162.59      2.59 o
   4   2   4      107.35      109.49      2.21 o
   5   2   4        1.83        2.78      0.83 o
   6   2   4       53.74       49.97      1.89 o
   7   2   4        0.04        0.28      1.38 o
   8   2   4        8.78        6.93      2.07 o
   9   2   4        5.97        9.08      2.39 o
 -12   3   4        4.62        7.87      1.39 o
 -11   3   4       42.81       40.86      1.66 o
 -10   3   4       61.82       72.27      2.30 o
  -9   3   4       47.22       46.11      1.42 o
  -8   3   4       24.32       23.89      0.95 o
  -7   3   4        8.94        8.80      0.56 o
  -6   3   4        9.50        7.87      0.59 o
  -5   3   4      115.64      115.85      1.39 o
  -4   3   4       10.09       10.84      0.61 o
  -3   3   4     1089.57     1206.14     11.76 o
  -2   3   4      634.55      647.91      5.46 o
  -1   3   4       54.30       43.28      0.67 o
   0   3   4        0.23        0.18      0.40 o
   1   3   4      215.88      230.06      2.63 o
   2   3   4      348.12      369.44      4.25 o
   3   3   4       10.69       15.31      0.86 o
   4   3   4      215.02      215.06      3.31 o
   5   3   4       24.97       23.89      1.19 o
   6   3   4        7.00        9.76      1.14 o
   7   3   4       59.16       62.41      5.16 o
   8   3   4       14.85       18.14      3.94 o
   9   3   4        4.43        7.66      2.41 o
 -12   4   4        1.15        1.68      1.61 o
 -11   4   4        4.97        4.58      1.02 o
 -10   4   4        2.69        2.42      0.88 o
  -9   4   4       51.31       50.02      1.60 o
  -8   4   4      309.67      285.17      3.84 o
  -7   4   4      505.31      475.29      4.82 o
  -6   4   4        1.39        3.64      0.32 o
  -5   4   4        0.35       -0.42      0.42 o
  -4   4   4      253.26      267.35      4.05 o
  -3   4   4      170.49      198.02      2.22 o
  -2   4   4      694.67      707.52      6.28 o
  -1   4   4     2132.66     2213.65     17.91 o
   0   4   4       38.34       23.28      0.55 o
   1   4   4       80.68       78.14      1.37 o
   2   4   4        0.03        0.75      0.48 o
   3   4   4       16.08       15.02      0.86 o
   4   4   4       78.64       73.59      1.82 o
   5   4   4       47.29       42.22      2.00 o
   6   4   4        0.77        1.52      0.94 o
   7   4   4        8.15        7.73      1.60 o
   8   4   4        6.71        5.53      2.15 o
   9   4   4        1.67       -1.35      2.08 o
 -12   5   4       35.23       41.77      2.03 o
 -11   5   4        3.14        3.74      0.97 o
 -10   5   4        4.89        5.46      0.90 o
  -9   5   4       37.95       36.06      1.41 o
  -8   5   4       39.40       40.77      1.87 o
  -7   5   4      191.37      166.85      2.03 o
  -6   5   4      230.93      190.39      2.13 o
  -5   5   4      127.34      124.15      2.37 o
  -4   5   4      187.46      175.55      3.49 o
  -3   5   4        9.75        2.65      0.27 o
  -2   5   4      597.94      617.22      6.18 o
  -1   5   4     1051.52     1116.35     10.36 o
   0   5   4        0.11       -0.19      0.24 o
   1   5   4       32.72       34.07      0.78 o
   2   5   4        2.29        2.33      0.46 o
   3   5   4      150.05      163.77      2.66 o
   4   5   4      277.22      263.85      3.86 o
   5   5   4       88.71       93.27      2.39 o
   6   5   4        0.24        1.03      0.93 o
   7   5   4       22.17       24.48      2.81 o
   8   5   4       18.62       17.42      4.23 o
   9   5   4        0.31        0.81      2.99 o
 -12   6   4        1.56        0.79      1.24 o
 -11   6   4        0.95       -0.18      0.89 o
 -10   6   4        0.26       -0.31      0.79 o
  -9   6   4      185.85      184.11      3.17 o
  -8   6   4       23.88       21.88      1.02 o
  -7   6   4      418.52      381.04      4.31 o
  -6   6   4       64.15       64.33      1.21 o
  -5   6   4       25.78       30.31      1.30 o
  -4   6   4        0.13        0.49      0.76 o
  -3   6   4      257.07      271.34      3.18 o
  -2   6   4      844.57      972.79      9.55 o
  -1   6   4        6.21        5.22      0.39 o
   0   6   4       84.88      103.73      1.30 o
   1   6   4        1.54        0.48      0.34 o
   2   6   4       29.53       27.13      0.77 o
   3   6   4       74.48       74.03      1.74 o
   4   6   4      147.96      154.64      2.74 o
   5   6   4        1.28        0.93      0.92 o
   6   6   4        1.43        0.86      1.09 o
   7   6   4        0.78       -0.01      1.40 o
   8   6   4        0.22       -1.38      2.02 o
 -12   7   4        3.18        1.75      1.25 o
 -11   7   4        2.47        3.20      1.07 o
 -10   7   4       10.58       13.56      1.06 o
  -9   7   4       84.08       85.12      2.04 o
  -8   7   4       18.56       17.88      0.87 o
  -7   7   4      332.88      319.88      5.23 o
  -6   7   4       22.17       20.52      0.64 o
  -5   7   4        1.18        1.74      0.35 o
  -4   7   4      134.15      121.61      2.15 o
  -3   7   4        2.12        3.55      0.35 o
  -2   7   4      462.15      528.00      5.42 o
  -1   7   4        7.55        6.51      0.44 o
   0   7   4       19.33       18.91      0.59 o
   1   7   4      295.90      286.01      3.22 o
   2   7   4       96.02       81.47      1.35 o
   3   7   4      158.97      162.14      2.38 o
   4   7   4       58.49       63.56      1.91 o
   5   7   4       60.17       62.30      1.97 o
   6   7   4       14.92       14.33      1.51 o
   7   7   4        5.55        5.55      1.62 o
   8   7   4       21.14       19.88      3.68 o
 -12   8   4        7.25        5.57      1.37 o
 -11   8   4        0.01       -0.74      0.98 o
 -10   8   4        6.96        9.09      1.00 o
  -9   8   4        3.98        5.38      0.84 o
  -8   8   4       12.03       10.69      0.77 o
  -7   8   4       13.31       12.84      0.74 o
  -6   8   4      114.26      103.20      1.75 o
  -5   8   4        0.42        0.24      0.38 o
  -4   8   4       50.69       64.71      1.37 o
  -3   8   4       37.21       25.43      0.79 o
  -2   8   4      168.62      197.19      2.37 o
  -1   8   4       11.41       10.80      0.58 o
   0   8   4       54.22       65.91      1.20 o
   1   8   4        1.29        0.54      0.39 o
   2   8   4      299.64      301.23      3.29 o
   3   8   4       25.24       29.39      1.18 o
   4   8   4       64.17       56.71      1.84 o
   5   8   4       22.90       20.71      1.31 o
   6   8   4        1.19       -0.50      1.12 o
   7   8   4       10.30        9.36      2.68 o
   8   8   4        7.49        5.76      2.20 o
 -12   9   4        0.98        1.54      1.27 o
 -11   9   4        0.08       -0.17      1.06 o
 -10   9   4        0.02        0.15      0.85 o
  -9   9   4        3.61        1.42      0.76 o
  -8   9   4       11.61       12.92      0.85 o
  -7   9   4      173.05      161.65      2.64 o
  -6   9   4      152.62      151.78      2.46 o
  -5   9   4      204.09      195.74      3.15 o
  -4   9   4        5.40        5.23      0.53 o
  -3   9   4       33.14       32.97      0.96 o
  -2   9   4      169.78      167.75      2.32 o
  -1   9   4       39.79       46.17      1.05 o
   0   9   4      681.73      705.49      7.42 o
   1   9   4       28.09       27.52      0.87 o
   2   9   4        4.04        2.53      0.58 o
   3   9   4       72.63       75.98      2.10 o
   4   9   4        6.86        8.38      1.01 o
   5   9   4        0.55       -0.03      0.88 o
   6   9   4        0.17        0.52      1.17 o
   7   9   4        1.09        2.91      1.64 o
   8   9   4        2.56        2.88      2.18 o
 -11  10   4        6.59        6.05      1.28 o
 -10  10   4        3.47        4.42      0.96 o
  -9  10   4        0.07       -0.66      0.66 o
  -8  10   4        2.36        1.89      0.68 o
  -7  10   4        2.79        1.40      0.62 o
  -6  10   4      416.29      384.22      5.91 o
  -5  10   4      534.95      535.85      7.49 o
  -4  10   4        0.74        0.31      0.49 o
  -3  10   4        8.37        7.69      0.57 o
  -2  10   4        0.89        1.92      0.43 o
  -1  10   4      277.11      297.01      3.52 o
   0  10   4       18.73       23.04      0.86 o
   1  10   4        2.05        1.46      0.60 o
   2  10   4        0.01       -0.64      0.64 o
   3  10   4        6.96        9.12      0.88 o
   4  10   4        0.15       -0.19      0.78 o
   5  10   4       19.12       21.06      1.60 o
   6  10   4        1.68       -0.84      1.18 o
   7  10   4        2.33       -0.21      1.54 o
   8  10   4        4.20        5.79      2.22 o
 -11  11   4        0.12       -1.46      1.46 o
 -10  11   4       17.27       17.48      1.35 o
  -9  11   4        1.57        0.32      0.92 o
  -8  11   4       21.68       20.91      1.72 o
  -7  11   4       53.29       45.46      1.39 o
  -6  11   4        0.01       -0.77      0.77 o
  -5  11   4      561.91      489.07      8.26 o
  -4  11   4      181.15      143.25      3.27 o
  -3  11   4        8.98        8.86      0.80 o
  -2  11   4       52.64       45.59      1.53 o
  -1  11   4        0.02       -0.12      0.45 o
   0  11   4       15.76       17.26      0.95 o
   1  11   4       10.68       13.08      0.84 o
   2  11   4      222.30      222.77      4.32 o
   3  11   4        0.05       -0.61      0.69 o
   4  11   4        6.18        4.66      1.00 o
   5  11   4        1.10       -1.04      1.04 o
   6  11   4        0.15        1.28      1.27 o
   7  11   4        0.36       -0.86      1.54 o
   8  11   4        0.02        2.33      2.01 o
 -11  12   4        0.05       -1.19      1.19 o
 -10  12   4        6.03        7.44      1.16 o
  -9  12   4        0.17        1.39      1.38 o
  -8  12   4        4.39        3.75      0.84 o
  -7  12   4       11.37       13.08      0.90 o
  -6  12   4       35.26       29.64      1.44 o
  -5  12   4      140.52      136.69      3.28 o
  -4  12   4        7.32        5.94      1.08 o
  -3  12   4       64.11       58.95      1.73 o
  -2  12   4        0.54        0.80      0.65 o
  -1  12   4        0.21        0.05      0.61 o
   0  12   4      337.58      352.69      4.27 o
   1  12   4      124.50      133.32      2.27 o
   2  12   4       21.86       21.29      1.14 o
   3  12   4        2.65        2.62      0.82 o
   4  12   4        4.11        6.83      1.00 o
   5  12   4        4.66        4.12      1.25 o
   6  12   4        2.17        1.60      1.29 o
   7  12   4        0.33       -0.37      1.65 o
 -11  13   4        0.94        0.57      1.26 o
 -10  13   4        0.17       -0.87      0.99 o
  -9  13   4        1.57        1.16      0.90 o
  -8  13   4        7.32        8.97      1.01 o
  -7  13   4       33.76       30.43      1.26 o
  -6  13   4      101.61       91.76      2.42 o
  -5  13   4       37.79       40.53      2.52 o
  -4  13   4       72.57       67.48      1.94 o
  -3  13   4       47.95       47.67      1.66 o
  -2  13   4        2.83        0.68      0.72 o
  -1  13   4        4.99        4.48      0.68 o
   0  13   4       78.96       76.71      1.71 o
   1  13   4      448.46      469.06      5.53 o
   2  13   4        3.04        2.92      0.84 o
   3  13   4       27.31       26.36      1.62 o
   4  13   4        0.27       -0.96      0.96 o
   5  13   4        0.52        0.27      1.04 o
   6  13   4        3.55        3.63      1.63 o
   7  13   4        0.22        0.99      1.86 o
 -10  14   4       13.11       16.76      1.32 o
  -9  14   4        3.34        2.32      1.05 o
  -8  14   4        3.00        1.59      0.88 o
  -7  14   4       41.23       41.89      1.53 o
  -6  14   4       62.77       56.50      1.97 o
  -5  14   4       12.80       13.63      1.30 o
  -4  14   4       59.57       53.71      1.93 o
  -3  14   4        0.16        0.06      0.74 o
  -2  14   4       92.38       91.38      2.40 o
  -1  14   4      128.89      116.74      3.37 o
   0  14   4       36.37       30.86      1.49 o
   1  14   4      128.56      127.17      2.95 o
   2  14   4        0.89        1.38      0.80 o
   3  14   4       25.85       26.46      1.35 o
   4  14   4        4.28        2.75      1.23 o
   5  14   4       17.02       16.67      1.50 o
   6  14   4        0.07        1.65      1.57 o
   7  14   4        1.91        4.68      1.82 o
 -10  15   4        1.18       -1.12      1.12 o
  -9  15   4        3.53        3.23      1.05 o
  -8  15   4        8.21        8.11      1.08 o
  -7  15   4        0.03       -0.83      0.83 o
  -6  15   4       29.51       25.79      2.38 o
  -5  15   4        3.68        3.74      1.56 o
  -4  15   4        0.02        1.24      0.84 o
  -3  15   4       15.96       19.68      1.26 o
  -2  15   4       26.42       25.06      1.44 o
  -1  15   4      448.55      445.37      7.12 o
   0  15   4       35.86       30.56      1.64 o
   1  15   4       15.69       16.25      1.07 o
   2  15   4       30.39       36.86      1.58 o
   3  15   4       29.74       29.03      1.78 o
   4  15   4       23.25       21.38      1.57 o
   5  15   4        0.63        2.03      1.25 o
   6  15   4        2.38        1.90      1.67 o
 -10  16   4        0.83       -0.10      1.16 o
  -9  16   4        0.00       -0.66      1.14 o
  -8  16   4        4.08        5.66      1.13 o
  -7  16   4        0.58       -0.81      0.81 o
  -6  16   4       15.66       15.22      1.53 o
  -5  16   4        1.87        2.25      1.07 o
  -4  16   4        0.99        0.97      0.87 o
  -3  16   4        0.20        0.81      0.88 o
  -2  16   4      122.64      107.97      3.26 o
  -1  16   4        5.97        2.33      1.09 o
   0  16   4        2.27        1.35      1.03 o
   1  16   4        1.02       -0.40      0.87 o
   2  16   4        8.25        8.10      1.30 o
   3  16   4       48.02       48.42      2.21 o
   4  16   4       12.50       11.59      1.42 o
   5  16   4       13.34       15.96      1.83 o
   6  16   4        0.92       -0.11      1.72 o
  -9  17   4       10.72       12.27      1.44 o
  -8  17   4        0.91        0.08      1.05 o
  -7  17   4        6.85       11.08      1.14 o
  -6  17   4        0.93       -0.26      1.04 o
  -5  17   4        9.51       11.19      1.44 o
  -4  17   4        0.62        0.14      1.08 o
  -3  17   4       44.99       40.44      2.09 o
  -2  17   4        0.66        0.04      1.10 o
  -1  17   4       33.78       30.61      1.99 o
   0  17   4       31.48       28.18      1.97 o
   1  17   4       26.60       26.21      1.49 o
   2  17   4       20.63       20.34      1.90 o
   3  17   4        1.95        1.88      1.83 o
   4  17   4       14.21        7.95      3.76 o
   5  17   4        2.05        0.44      2.06 o
   6  17   4        3.98        3.15      4.65 o
  -9  18   4       15.60       17.94      1.61 o
  -8  18   4       23.72       30.74      1.78 o
  -7  18   4        8.01       11.00      1.25 o
  -6  18   4        9.35       13.19      1.65 o
  -5  18   4        0.44        0.65      1.21 o
  -4  18   4       16.80       15.99      1.88 o
  -3  18   4        0.94       -1.03      1.18 o
  -2  18   4       16.94       16.21      1.66 o
  -1  18   4       26.32       18.81      2.21 o
   0  18   4       16.87       18.61      1.81 o
   1  18   4        0.72        0.85      1.03 o
   2  18   4        8.59       11.69      2.93 o
   3  18   4        1.09       -1.37      5.20 o
   4  18   4       12.05       12.63      2.50 o
   5  18   4        2.97        0.21      2.29 o
  -8  19   4        0.26       -0.41      1.18 o
  -7  19   4        0.06       -0.35      1.08 o
  -6  19   4       13.20       17.04      1.63 o
  -5  19   4        5.16        7.27      2.59 o
  -4  19   4       38.84       47.06      2.66 o
  -3  19   4       22.62       25.87      2.01 o
  -2  19   4        4.70        3.41      1.37 o
  -1  19   4        4.93        6.06      1.54 o
   0  19   4        2.85        4.33      1.46 o
   1  19   4       10.50        9.06      2.07 o
   2  19   4        5.63        7.99      4.73 o
   3  19   4       30.57       31.92      5.95 o
   4  19   4        9.75       10.48      2.58 o
   5  19   4        1.40        7.05      2.59 o
  -8  20   4        3.97        8.38      1.43 o
  -7  20   4        5.81        8.36      1.33 o
  -6  20   4        0.29        1.27      1.32 o
  -5  20   4        4.32        2.92      1.55 o
  -4  20   4       25.15       23.99      2.07 o
  -3  20   4       13.69       19.16      2.17 o
  -2  20   4        2.08        1.18      1.40 o
  -1  20   4        0.03       -0.16      1.36 o
   0  20   4        7.25        8.01      2.16 o
   1  20   4        6.43        6.79      2.17 o
   2  20   4        0.78        1.67      2.06 o
   3  20   4        7.83        8.89      2.47 o
   4  20   4        1.80        0.75      2.15 o
  -7  21   4        7.08        4.88      1.46 o
  -6  21   4       18.40       22.19      2.22 o
  -5  21   4        0.61        0.24      1.51 o
  -4  21   4        0.16        0.49      1.92 o
  -3  21   4        4.10        2.46      1.43 o
  -2  21   4        7.27        5.00      1.65 o
  -1  21   4        0.97        0.26      1.45 o
   0  21   4        0.06        5.32      4.65 o
   1  21   4       23.76       25.32      3.20 o
   2  21   4        5.50        8.66      2.50 o
   3  21   4        3.38        0.77      3.18 o
  -6  22   4        0.03        2.27      1.49 o
  -5  22   4        1.43        0.82      1.62 o
  -4  22   4        1.74        1.16      1.62 o
  -3  22   4        0.01       -0.09      1.42 o
  -2  22   4        3.18        2.49      1.61 o
  -1  22   4        1.44        2.67      2.93 o
   0  22   4        0.99       -1.19      1.87 o
   1  22   4        1.76        3.26      2.28 o
   2  22   4       14.51       22.38      3.03 o
   3  22   4        4.23        5.27      2.44 o
  -5  23   4        6.69        8.42      2.44 o
  -4  23   4        0.00       -1.64      1.64 o
  -3  23   4        0.59       -1.13      1.66 o
  -2  23   4        0.69        3.38      2.18 o
  -1  23   4        8.27        9.04      2.87 o
   0  23   4       17.01       20.21      5.45 o
   1  23   4        0.77        0.96      2.16 o
   2  23   4        0.11        0.99      2.33 o
  -4  24   4        0.23        0.17      2.64 o
  -3  24   4       12.74       14.64      3.30 o
  -2  24   4        0.37       -1.57      2.11 o
  -1  24   4        3.07        2.30      2.81 o
   0  24   4        3.76        6.46      2.93 o
 -12   1   5       22.94       20.63      1.45 o
 -11   1   5      100.68      101.00      2.30 o
 -10   1   5       20.87       23.15      1.13 o
  -9   1   5        5.59        3.74      0.69 o
  -8   1   5       39.47       43.35      1.17 o
  -7   1   5        4.09        4.19      0.45 o
  -6   1   5        0.79        0.54      0.40 o
  -5   1   5      143.90      149.88      2.21 o
  -4   1   5      872.97      936.23      8.71 o
  -3   1   5      138.15      130.16      1.45 o
  -2   1   5       28.93       28.36      0.58 o
  -1   1   5        3.27        1.69      0.28 o
   0   1   5        3.53        8.28      0.64 o
   1   1   5       91.40       77.44      1.19 o
   2   1   5      932.93      963.77      9.94 o
   3   1   5        9.67        8.32      0.83 o
   4   1   5      156.67      159.69      2.89 o
   5   1   5       82.59       83.73      2.60 o
   6   1   5        2.80        5.09      1.26 o
   7   1   5        1.89        0.18      1.71 o
   8   1   5        1.39        0.51      2.91 o
 -12   2   5        0.00       -0.68      1.03 o
 -11   2   5        8.09        8.10      0.99 o
 -10   2   5       80.04       73.63      1.82 o
  -9   2   5       44.07       50.27      1.41 o
  -8   2   5       25.28       18.12      0.85 o
  -7   2   5      158.61      152.55      2.03 o
  -6   2   5      915.02      914.30      9.25 o
  -5   2   5      202.43      276.70      3.00 o
  -4   2   5       95.56       89.15      1.37 o
  -3   2   5      655.46      632.23      6.40 o
  -2   2   5      537.20      606.91      5.47 o
  -1   2   5      320.43      366.95      3.35 o
   0   2   5        1.74        4.39      0.39 o
   1   2   5      154.33      186.00      2.34 o
   2   2   5       38.00       41.63      1.23 o
   3   2   5       88.93       92.54      2.01 o
   4   2   5       13.04       12.47      1.11 o
   5   2   5        3.62        1.98      1.11 o
   6   2   5        0.38       -0.35      1.17 o
   7   2   5       13.02       11.51      1.80 o
   8   2   5        0.05        2.71      2.15 o
 -12   3   5        0.11       -0.45      0.99 o
 -11   3   5       15.38       16.18      1.18 o
 -10   3   5        0.21       -0.07      0.71 o
  -9   3   5      172.11      160.38      2.62 o
  -8   3   5       52.03       49.58      1.74 o
  -7   3   5       62.91       59.18      1.18 o
  -6   3   5        8.66       11.26      0.44 o
  -5   3   5      291.24      261.78      2.90 o
  -4   3   5        7.24        5.94      0.35 o
  -3   3   5      294.84      306.29      3.12 o
  -2   3   5      587.54      595.49      6.15 o
  -1   3   5        0.36        2.38      0.31 o
   0   3   5      266.55      305.38      3.31 o
   1   3   5       48.20       44.43      1.13 o
   2   3   5       16.83       24.39      0.94 o
   3   3   5      461.08      470.64      5.94 o
   4   3   5        2.15        0.51      0.85 o
   5   3   5        6.08        4.97      1.15 o
   6   3   5       46.96       46.15      2.14 o
   7   3   5        6.38        8.42      1.74 o
   8   3   5        4.59        5.12      2.21 o
 -12   4   5       18.69       19.34      1.52 o
 -11   4   5        1.95       -0.64      0.83 o
 -10   4   5       22.61       18.87      1.09 o
  -9   4   5      104.38      106.26      2.32 o
  -8   4   5       66.36       78.51      1.59 o
  -7   4   5      219.25      210.41      2.90 o
  -6   4   5       60.85       55.48      1.35 o
  -5   4   5       29.76       29.15      1.35 o
  -4   4   5       72.28       69.59      1.09 o
  -3   4   5       92.96      108.93      1.48 o
  -2   4   5       12.91       17.04      0.77 o
  -1   4   5     1470.55     1609.39     13.94 o
   0   4   5      172.80      177.70      1.95 o
   1   4   5      254.35      256.96      3.20 o
   2   4   5       17.46       20.09      0.97 o
   3   4   5      131.05      143.90      2.62 o
   4   4   5       26.79       27.21      1.37 o
   5   4   5        5.10        5.19      1.17 o
   6   4   5        0.25        1.44      1.20 o
   7   4   5        1.41        0.01      1.48 o
   8   4   5        3.86        3.11      2.32 o
 -12   5   5       15.69       16.54      1.81 o
 -11   5   5        2.84        3.26      0.92 o
 -10   5   5        0.62       -0.53      0.71 o
  -9   5   5       21.48       21.35      1.05 o
  -8   5   5       18.40       20.96      0.89 o
  -7   5   5      342.50      336.15      3.56 o
  -6   5   5      170.52      154.69      2.83 o
  -5   5   5        0.16       -0.57      0.57 o
  -4   5   5        3.40        3.89      0.31 o
  -3   5   5       27.97       35.37      0.79 o
  -2   5   5      111.33      128.26      1.73 o
  -1   5   5        4.60        1.59      0.39 o
   0   5   5       82.40      101.48      1.36 o
   1   5   5       52.95       55.18      1.13 o
   2   5   5       10.75        9.83      0.72 o
   3   5   5       84.35       80.47      2.21 o
   4   5   5        0.01       -0.11      0.85 o
   5   5   5        6.30        5.79      1.45 o
   6   5   5        5.33        2.37      1.44 o
   7   5   5        0.80        1.01      1.56 o
   8   5   5        6.06        9.52      2.47 o
 -12   6   5        0.21       -1.07      1.07 o
 -11   6   5        4.56        5.19      1.39 o
 -10   6   5        0.16        0.39      0.88 o
  -9   6   5      107.93      103.54      3.18 o
  -8   6   5       95.71       84.76      1.77 o
  -7   6   5       10.00       14.17      0.87 o
  -6   6   5        0.03        0.34      0.65 o
  -5   6   5       16.11       12.80      0.98 o
  -4   6   5      227.79      241.85      2.90 o
  -3   6   5     1077.27     1242.18     13.11 o
  -2   6   5       72.52       89.87      1.75 o
  -1   6   5        1.78        0.07      0.37 o
   0   6   5       12.50        9.49      0.60 o
   1   6   5        0.05       -0.27      0.40 o
   2   6   5       50.04       50.42      1.21 o
   3   6   5       25.82       20.54      1.21 o
   4   6   5        0.67       -0.41      0.84 o
   5   6   5        8.16       10.49      1.34 o
   6   6   5        7.93        6.02      1.60 o
   7   6   5        5.96        7.89      1.75 o
   8   6   5        0.63        1.73      2.05 o
 -12   7   5        0.46       -0.66      1.08 o
 -11   7   5        0.34       -0.40      0.84 o
 -10   7   5        0.72       -0.03      0.72 o
  -9   7   5        7.97        6.77      0.81 o
  -8   7   5      146.70      141.75      2.21 o
  -7   7   5        0.11       -0.03      0.47 o
  -6   7   5        1.88        1.53      0.70 o
  -5   7   5       68.85       69.63      3.72 o
  -4   7   5       76.68       73.32      1.19 o
  -3   7   5      115.14      142.97      2.03 o
  -2   7   5       40.85       52.44      1.03 o
  -1   7   5        0.00        0.17      0.40 o
   0   7   5      149.89      143.79      2.02 o
   1   7   5      165.18      170.02      3.16 o
   2   7   5        3.66        3.76      0.82 o
   3   7   5        4.02        2.17      0.93 o
   4   7   5        2.91        2.62      0.91 o
   5   7   5       13.15       10.03      1.32 o
   6   7   5        8.77       14.70      1.85 o
   7   7   5        2.11        1.78      1.64 o
   8   7   5        0.69        3.05      2.21 o
 -12   8   5        0.65        1.53      1.13 o
 -11   8   5        4.82        5.65      1.01 o
 -10   8   5        0.18       -0.12      0.72 o
  -9   8   5        1.64        0.42      0.63 o
  -8   8   5        0.05        0.24      0.53 o
  -7   8   5        0.11        0.05      0.42 o
  -6   8   5       45.24       40.29      1.77 o
  -5   8   5      156.84      173.02      2.75 o
  -4   8   5        4.04        6.03      0.53 o
  -3   8   5       87.20       87.20      1.54 o
  -2   8   5        5.94        5.30      0.44 o
  -1   8   5       14.25       18.48      0.71 o
   0   8   5       12.25       12.41      0.69 o
   1   8   5      140.73      150.54      2.31 o
   2   8   5      339.38      327.56      4.50 o
   3   8   5        0.02        0.21      0.80 o
   4   8   5        1.39        0.49      0.88 o
   5   8   5       16.75       18.14      1.53 o
   6   8   5        8.89        7.32      1.68 o
   7   8   5        2.96        3.25      1.77 o
 -12   9   5        0.00        0.58      1.63 o
 -11   9   5       19.83       21.83      1.78 o
 -10   9   5        4.51        3.99      0.85 o
  -9   9   5       45.30       40.85      1.32 o
  -8   9   5        0.08        0.56      0.53 o
  -7   9   5       30.10       32.87      0.99 o
  -6   9   5       31.46       24.91      1.21 o
  -5   9   5      382.11      362.85      5.24 o
  -4   9   5        1.34        1.22      0.39 o
  -3   9   5       24.82       24.88      0.84 o
  -2   9   5       11.21       14.56      0.82 o
  -1   9   5       53.97       58.15      1.40 o
   0   9   5       55.14       57.45      1.26 o
   1   9   5      125.57      127.81      2.34 o
   2   9   5       27.50       27.90      1.25 o
   3   9   5       16.10       16.85      1.18 o
   4   9   5        8.07        6.43      1.06 o
   5   9   5        0.18        0.15      1.22 o
   6   9   5        0.01       -1.13      1.38 o
   7   9   5       14.54       17.07      2.79 o
 -11  10   5        8.79        8.76      1.19 o
 -10  10   5       12.31       13.01      1.13 o
  -9  10   5        0.03       -0.60      0.62 o
  -8  10   5        7.20        6.34      0.70 o
  -7  10   5        3.25        2.05      0.54 o
  -6  10   5      138.53      121.76      3.90 o
  -5  10   5      163.04      194.64      4.18 o
  -4  10   5      388.96      357.60      5.29 o
  -3  10   5        0.44        0.34      0.45 o
  -2  10   5       46.22       48.46      1.17 o
  -1  10   5       21.29       17.93      0.76 o
   0  10   5      376.59      394.55      4.65 o
   1  10   5       23.86       27.12      1.28 o
   2  10   5       35.95       32.46      1.31 o
   3  10   5        7.33        6.89      1.00 o
   4  10   5       11.21       13.29      1.24 o
   5  10   5        5.55        4.31      1.49 o
   6  10   5        2.44        1.12      1.51 o
   7  10   5        3.48        2.48      1.76 o
 -11  11   5       23.47       25.11      1.50 o
 -10  11   5       39.70       47.45      2.10 o
  -9  11   5        6.81        8.64      0.88 o
  -8  11   5        0.90        0.20      0.60 o
  -7  11   5        0.01       -0.04      0.53 o
  -6  11   5       24.67       20.81      1.57 o
  -5  11   5       13.75       20.56      1.03 o
  -4  11   5      365.93      398.86      6.00 o
  -3  11   5       58.95       59.72      1.57 o
  -2  11   5       23.48       24.93      1.18 o
  -1  11   5      154.59      146.79      2.79 o
   0  11   5      255.30      255.74      3.38 o
   1  11   5      131.78      129.10      2.90 o
   2  11   5        1.92        1.58      0.82 o
   3  11   5        3.90        2.12      0.87 o
   4  11   5        5.50        6.21      1.12 o
   5  11   5        0.01        0.31      1.37 o
   6  11   5        0.11        0.50      1.60 o
   7  11   5        0.03       -1.01      1.65 o
 -11  12   5        6.25        5.41      1.43 o
 -10  12   5        2.26        4.18      1.04 o
  -9  12   5       35.13       35.11      1.44 o
  -8  12   5        1.47        1.28      0.65 o
  -7  12   5       18.22       18.18      1.14 o
  -6  12   5       94.51       78.47      2.36 o
  -5  12   5       22.67       21.30      1.10 o
  -4  12   5      189.37      186.50      3.43 o
  -3  12   5       32.94       29.22      1.34 o
  -2  12   5       47.31       43.05      1.45 o
  -1  12   5       74.64       81.12      2.03 o
   0  12   5      371.82      359.29      5.28 o
   1  12   5       10.41       13.62      0.98 o
   2  12   5       17.03       21.88      1.21 o
   3  12   5        0.54        0.56      0.87 o
   4  12   5        0.32       -1.23      1.23 o
   5  12   5        9.37       10.99      1.80 o
   6  12   5        1.08       -1.45      1.53 o
   7  12   5        0.26        0.59      1.73 o
 -11  13   5        1.15       -0.69      1.40 o
 -10  13   5        6.03        5.84      0.96 o
  -9  13   5        0.33        1.28      0.83 o
  -8  13   5        0.61        0.15      0.73 o
  -7  13   5       18.97       17.58      1.21 o
  -6  13   5        1.67       -0.33      0.89 o
  -5  13   5      283.32      259.70      4.40 o
  -4  13   5       10.13        8.51      0.97 o
  -3  13   5       89.16       85.68      2.20 o
  -2  13   5       26.88       24.93      1.20 o
  -1  13   5        3.85        3.21      0.85 o
   0  13   5       15.61       14.59      1.32 o
   1  13   5      294.72      292.28      4.25 o
   2  13   5        0.03        0.87      0.91 o
   3  13   5        1.91        1.61      0.92 o
   4  13   5       14.77       15.62      1.62 o
   5  13   5        7.17        5.39      1.75 o
   6  13   5        1.11       -1.00      1.62 o
 -10  14   5        1.92        1.59      1.58 o
  -9  14   5        0.02       -0.24      0.83 o
  -8  14   5        0.09       -0.42      0.87 o
  -7  14   5       57.06       53.26      1.93 o
  -6  14   5       55.16       51.47      2.15 o
  -5  14   5        5.67        5.17      0.89 o
  -4  14   5        5.50        5.29      0.91 o
  -3  14   5       25.68       26.59      1.69 o
  -2  14   5      140.61      139.81      3.12 o
  -1  14   5       69.52       66.68      2.68 o
   0  14   5       59.92       57.45      2.19 o
   1  14   5       29.73       27.91      1.93 o
   2  14   5        4.94        4.50      1.02 o
   3  14   5       80.77       84.09      2.73 o
   4  14   5        3.87        3.46      1.31 o
   5  14   5        0.00        0.98      1.63 o
   6  14   5        6.46        5.52      1.94 o
 -10  15   5        0.40       -0.08      1.54 o
  -9  15   5       12.99       16.27      1.25 o
  -8  15   5        0.00        0.29      0.85 o
  -7  15   5        3.49        0.02      0.91 o
  -6  15   5       63.34       61.06      6.65 o
  -5  15   5        1.68        0.55      0.82 o
  -4  15   5        9.65       11.84      1.45 o
  -3  15   5       35.17       36.14      1.61 o
  -2  15   5        2.92        3.59      1.27 o
  -1  15   5      290.71      273.73      5.85 o
   0  15   5       37.29       35.45      2.11 o
   1  15   5        5.04        3.90      1.18 o
   2  15   5        7.87        6.53      1.51 o
   3  15   5        0.94        0.83      1.79 o
   4  15   5        5.41        6.25      2.62 o
   5  15   5       13.69       15.32      2.77 o
   6  15   5        4.34        0.75      2.27 o
 -10  16   5        0.13       -0.34      1.20 o
  -9  16   5        0.12       -0.34      0.98 o
  -8  16   5       20.56       22.99      1.82 o
  -7  16   5        0.72        0.46      0.99 o
  -6  16   5        0.43       -0.24      0.85 o
  -5  16   5       15.73       15.47      1.20 o
  -4  16   5        0.71        1.05      1.01 o
  -3  16   5       47.24       47.29      2.29 o
  -2  16   5        3.75        0.40      1.22 o
  -1  16   5       53.07       55.49      3.43 o
   0  16   5       47.89       41.54      2.24 o
   1  16   5        0.01       -0.61      1.02 o
   2  16   5       13.06        9.06      1.89 o
   3  16   5        6.76        8.69      2.79 o
   4  16   5       82.08       88.03      4.74 o
   5  16   5       19.02       23.22      3.09 o
  -9  17   5       16.07       18.53      1.67 o
  -8  17   5        4.74        8.28      1.19 o
  -7  17   5        0.18        0.60      1.09 o
  -6  17   5        9.68       15.59      1.31 o
  -5  17   5        0.85        0.43      1.16 o
  -4  17   5        0.39       -1.13      1.51 o
  -3  17   5        0.02        0.72      1.19 o
  -2  17   5       28.27       30.55      1.99 o
  -1  17   5        5.16        2.91      1.31 o
   0  17   5        7.80        5.65      1.47 o
   1  17   5        2.06        1.85      1.18 o
   2  17   5        6.55        6.58      2.10 o
   3  17   5       29.29       25.34      2.92 o
   4  17   5        3.27        0.29      2.25 o
   5  17   5        0.03        1.05      2.22 o
  -9  18   5        2.65        2.61      1.17 o
  -8  18   5       42.35       43.37      2.00 o
  -7  18   5        8.18        6.21      1.49 o
  -6  18   5        0.49        0.86      1.71 o
  -5  18   5       16.00       16.69      1.71 o
  -4  18   5       60.94       65.48      2.81 o
  -3  18   5        0.05       -0.23      1.28 o
  -2  18   5       12.33       12.10      1.70 o
  -1  18   5        4.48        3.65      1.40 o
   0  18   5        4.03        3.13      1.44 o
   1  18   5        0.73        0.36      1.20 o
   2  18   5       16.84       18.85      2.60 o
   3  18   5        0.31       -1.54      1.91 o
   4  18   5        4.51        4.05      2.28 o
  -8  19   5        0.01        0.02      1.50 o
  -7  19   5        1.34       -0.32      1.36 o
  -6  19   5        0.82       -0.35      1.37 o
  -5  19   5        4.52        3.73      1.48 o
  -4  19   5        0.85        2.08      1.48 o
  -3  19   5      128.41      132.16      4.29 o
  -2  19   5        3.21        1.20      1.41 o
  -1  19   5        1.30        3.04      1.46 o
   0  19   5       22.77       24.08      2.71 o
   1  19   5        6.03        4.88      2.03 o
   2  19   5        2.33        4.95      2.20 o
   3  19   5        2.23        1.46      2.19 o
   4  19   5        0.99       -1.14      2.29 o
  -8  20   5        8.04        9.94      1.87 o
  -7  20   5        3.90        3.23      1.55 o
  -6  20   5        5.92        6.59      1.65 o
  -5  20   5       19.17       26.59      2.86 o
  -4  20   5       23.37       24.42      2.13 o
  -3  20   5        1.78        3.36      1.53 o
  -2  20   5        0.43       -0.75      1.37 o
  -1  20   5        1.29        1.60      1.41 o
   0  20   5        0.38        1.73      1.84 o
   1  20   5        0.10        3.00      2.81 o
   2  20   5        5.07        8.82      2.50 o
   3  20   5        3.84       -0.23      2.31 o
  -7  21   5        0.74       -1.52      1.52 o
  -6  21   5       11.72       14.74      2.00 o
  -5  21   5       51.91       58.88      3.77 o
  -4  21   5        3.99        6.09      1.75 o
  -3  21   5        7.70        8.73      1.80 o
  -2  21   5        2.92        1.17      1.53 o
  -1  21   5        9.15       10.86      1.90 o
   0  21   5       17.47       18.11      2.68 o
   1  21   5        2.25       -1.44      1.94 o
   2  21   5        0.47        1.80      2.46 o
  -6  22   5        3.64        1.03      1.66 o
  -5  22   5        0.03       -1.25      1.62 o
  -4  22   5        2.76        3.99      1.78 o
  -3  22   5        4.97        1.27      2.44 o
  -2  22   5        0.03        0.93      1.69 o
  -1  22   5        0.84       -0.41      2.01 o
   0  22   5        0.67        3.81      2.66 o
   1  22   5        0.18       -2.66      2.66 o
  -5  23   5        3.17        4.10      1.84 o
  -4  23   5        6.66        5.12      1.89 o
  -3  23   5        2.99        2.48      1.74 o
  -2  23   5        8.03       11.00      2.59 o
  -1  23   5        0.20       -0.91      2.27 o
   0  23   5        0.02       -2.40      2.40 o
 -13   0   6        0.44       -0.94      1.59 o
 -12   0   6        0.68       -0.11      1.21 o
 -11   0   6        0.00       -1.04      1.04 o
 -10   0   6       24.34       24.01      2.97 o
  -9   0   6       56.82       65.49      2.19 o
  -8   0   6       15.69       15.04      1.11 o
  -7   0   6      134.34      148.14      3.99 o
  -6   0   6      110.03      112.08      3.43 o
  -5   0   6      141.84      157.30      3.17 o
  -4   0   6      390.37      475.56      5.91 o
  -3   0   6       10.43       19.55      0.75 o
  -2   0   6        0.68        2.11      0.46 o
  -1   0   6      278.26      270.22      3.64 o
   0   0   6       69.07       84.07      1.74 o
   1   0   6       35.28       43.80      1.30 o
   2   0   6      173.92      183.87      4.34 o
   3   0   6      203.65      189.67      5.52 o
   4   0   6       11.27       10.20      1.96 o
   5   0   6       32.71       31.89      2.68 o
   6   0   6        0.00       -1.19      1.74 o
   7   0   6        0.34        2.97      2.89 o
 -13   1   6        4.97        5.32      1.32 o
 -12   1   6        5.38        4.32      0.97 o
 -11   1   6        1.36       -0.74      0.74 o
 -10   1   6        0.43        0.27      0.68 o
  -9   1   6       33.51       32.45      1.15 o
  -8   1   6        1.69        0.42      0.49 o
  -7   1   6        0.17       -0.20      0.62 o
  -6   1   6        0.02        0.35      0.42 o
  -5   1   6       13.21       11.74      0.53 o
  -4   1   6      166.91      183.76      2.11 o
  -3   1   6       72.28       71.63      1.04 o
  -2   1   6       47.91       40.94      0.79 o
  -1   1   6       18.27       16.56      0.58 o
   0   1   6      136.22      133.81      1.65 o
   1   1   6      150.75      145.24      1.79 o
   2   1   6      366.59      358.21      5.28 o
   3   1   6       65.55       60.51      2.17 o
   4   1   6        0.49        0.09      1.01 o
   5   1   6        1.06        1.42      1.18 o
   6   1   6        3.10        1.53      1.25 o
   7   1   6        6.01        5.01      2.44 o
 -13   2   6        0.70        1.46      1.63 o
 -12   2   6        6.35        7.83      1.24 o
 -11   2   6        0.53       -0.81      0.81 o
 -10   2   6        4.25        3.77      0.75 o
  -9   2   6       59.81       54.74      1.54 o
  -8   2   6        3.45        0.71      0.51 o
  -7   2   6      110.23      112.76      2.00 o
  -6   2   6       30.89       24.53      1.01 o
  -5   2   6      668.70      668.78      6.87 o
  -4   2   6       38.28       43.44      0.87 o
  -3   2   6      574.75      598.41      5.83 o
  -2   2   6       70.46       83.23      1.08 o
  -1   2   6        0.10       -0.28      0.28 o
   0   2   6       28.01       28.59      0.84 o
   1   2   6        2.26        1.51      0.49 o
   2   2   6       20.75       23.48      0.98 o
   3   2   6        7.37        6.45      1.13 o
   4   2   6       24.57       22.78      1.57 o
   5   2   6        4.85        4.15      1.24 o
   6   2   6        1.48        0.44      1.24 o
   7   2   6        4.12        5.17      2.56 o
 -12   3   6        0.85        0.16      0.96 o
 -11   3   6        2.33        2.05      0.79 o
 -10   3   6       14.57       11.42      0.88 o
  -9   3   6        2.32       -0.38      0.57 o
  -8   3   6        5.22        4.82      0.64 o
  -7   3   6      211.34      202.77      2.86 o
  -6   3   6       34.49       29.78      0.84 o
  -5   3   6      133.32      135.90      1.77 o
  -4   3   6        0.93        1.79      0.33 o
  -3   3   6      231.13      269.02      2.87 o
  -2   3   6       97.40       96.74      1.30 o
  -1   3   6      116.12      110.25      1.50 o
   0   3   6      149.05      151.78      2.45 o
   1   3   6       34.64       34.72      1.08 o
   2   3   6      109.01      103.52      2.00 o
   3   3   6        3.66        3.61      1.06 o
   4   3   6      111.10      107.56      2.98 o
   5   3   6        4.40        4.32      1.30 o
   6   3   6        1.05        0.89      1.27 o
   7   3   6        0.64       -0.40      1.61 o
 -12   4   6        9.11       13.46      1.20 o
 -11   4   6        6.39        5.30      0.92 o
 -10   4   6        0.20       -0.22      0.65 o
  -9   4   6        2.78        2.27      0.60 o
  -8   4   6       76.25       65.40      1.51 o
  -7   4   6      701.18      628.78      7.13 o
  -6   4   6      370.17      342.26      3.76 o
  -5   4   6        4.27        3.93      0.45 o
  -4   4   6       24.22       24.07      0.74 o
  -3   4   6      147.72      166.12      2.01 o
  -2   4   6       12.38       14.56      0.60 o
  -1   4   6       28.57       26.02      0.74 o
   0   4   6       79.43       78.99      1.69 o
   1   4   6      118.31      112.86      2.11 o
   2   4   6       37.64       33.46      1.40 o
   3   4   6        0.73       -0.90      0.90 o
   4   4   6       12.01        8.67      1.27 o
   5   4   6        1.89        1.14      1.16 o
   6   4   6        0.52        2.48      1.51 o
   7   4   6        0.01        1.52      2.12 o
 -12   5   6       20.56       24.82      1.41 o
 -11   5   6        6.24        6.97      1.75 o
 -10   5   6        0.74       -0.24      0.65 o
  -9   5   6        6.49        6.10      0.69 o
  -8   5   6      336.43      301.14      4.59 o
  -7   5   6       49.68       51.64      1.67 o
  -6   5   6      143.28      136.23      2.62 o
  -5   5   6       15.91       14.39      0.55 o
  -4   5   6        0.45       -0.32      0.32 o
  -3   5   6       43.54       39.59      0.96 o
  -2   5   6      132.02      135.47      3.69 o
  -1   5   6        0.46        1.20      0.42 o
   0   5   6      183.90      195.47      2.34 o
   1   5   6       50.97       46.24      1.55 o
   2   5   6       14.99       11.67      1.02 o
   3   5   6       81.29       75.66      2.43 o
   4   5   6        0.70       -0.23      1.03 o
   5   5   6        0.39        0.33      1.16 o
   6   5   6        6.25        6.07      1.75 o
   7   5   6        0.87       -1.58      1.58 o
 -12   6   6        2.59        3.06      0.99 o
 -11   6   6        0.24        1.35      0.79 o
 -10   6   6        1.02        1.19      0.66 o
  -9   6   6       42.61       40.95      1.30 o
  -8   6   6       15.22       15.93      3.24 o
  -7   6   6      112.84      112.42      2.61 o
  -6   6   6      124.37      102.10      2.26 o
  -5   6   6        2.12        3.55      0.40 o
  -4   6   6        0.25        0.20      0.35 o
  -3   6   6       49.18       57.10      1.18 o
  -2   6   6        8.00        5.90      0.58 o
  -1   6   6      525.64      538.92      5.48 o
   0   6   6        4.14        2.44      0.57 o
   1   6   6      134.83      139.42      2.69 o
   2   6   6       65.92       60.07      1.84 o
   3   6   6        0.19       -0.96      0.98 o
   4   6   6       27.02       24.52      1.68 o
   5   6   6        5.87        5.85      1.36 o
   6   6   6        3.37        4.52      1.71 o
   7   6   6        0.10       -1.27      1.71 o
 -12   7   6        5.12        3.85      1.16 o
 -11   7   6        1.34        1.10      0.83 o
 -10   7   6        1.49       -0.06      0.71 o
  -9   7   6       13.84       14.36      1.00 o
  -8   7   6       69.89       59.33      2.76 o
  -7   7   6        0.21        0.15      1.09 o
  -6   7   6       63.51       61.25      1.94 o
  -5   7   6       11.03       12.79      0.53 o
  -4   7   6        1.53        1.31      0.39 o
  -3   7   6        2.95        2.17      0.44 o
  -2   7   6       40.71       37.90      1.11 o
  -1   7   6       11.02       12.28      0.85 o
   0   7   6        2.05        2.88      0.63 o
   1   7   6       92.97       90.31      2.17 o
   2   7   6       17.33       17.84      1.18 o
   3   7   6       64.62       65.26      2.29 o
   4   7   6        0.04        0.15      1.10 o
   5   7   6        0.72        1.22      1.24 o
   6   7   6        2.40       -1.50      3.01 o
   7   7   6        1.56        1.54      1.72 o
 -12   8   6        0.48        0.75      1.21 o
 -11   8   6        3.61        2.67      1.02 o
 -10   8   6       44.06       48.79      1.58 o
  -9   8   6        1.01        1.22      0.58 o
  -8   8   6       12.23       11.84      1.22 o
  -7   8   6        4.07        1.97      1.05 o
  -6   8   6        0.96        1.00      1.01 o
  -5   8   6        5.95        3.86      0.45 o
  -4   8   6        0.28        0.94      0.52 o
  -3   8   6       18.58       15.07      0.80 o
  -2   8   6       15.10       14.37      0.88 o
  -1   8   6       11.89       14.68      0.73 o
   0   8   6       22.77       22.06      0.88 o
   1   8   6      217.70      214.92      3.64 o
   2   8   6       82.48       73.89      2.36 o
   3   8   6        8.04        8.97      1.42 o
   4   8   6        7.55        4.86      1.74 o
   5   8   6       29.70       28.74      1.96 o
   6   8   6        0.02       -0.67      1.50 o
   7   8   6        0.83        1.58      1.76 o
 -12   9   6        0.52        0.76      1.77 o
 -11   9   6        0.26       -0.01      1.04 o
 -10   9   6       23.99       28.31      1.54 o
  -9   9   6       31.13       35.99      1.32 o
  -8   9   6        0.82        0.08      1.49 o
  -7   9   6       15.35       19.61      1.62 o
  -6   9   6      185.38      160.93      2.71 o
  -5   9   6       62.80       64.12      1.87 o
  -4   9   6      201.38      185.98      4.11 o
  -3   9   6       98.15      100.56      2.22 o
  -2   9   6       19.69       19.51      0.95 o
  -1   9   6      234.44      218.91      3.15 o
   0   9   6      166.66      182.67      2.53 o
   1   9   6      142.52      144.42      2.68 o
   2   9   6       26.04       22.66      1.50 o
   3   9   6       19.75       20.09      1.52 o
   4   9   6        5.04        4.36      1.29 o
   5   9   6        3.75        0.88      1.75 o
   6   9   6        3.18        4.87      1.82 o
 -12  10   6        4.16        6.57      2.85 o
 -11  10   6        3.37        2.59      1.12 o
 -10  10   6        6.08        7.82      1.53 o
  -9  10   6       16.21       15.33      0.81 o
  -8  10   6        5.38        4.68      0.98 o
  -7  10   6        1.46       -0.21      0.98 o
  -6  10   6       60.02       62.62      1.54 o
  -5  10   6      100.82       78.19      2.60 o
  -4  10   6        3.01        4.12      0.76 o
  -3  10   6       17.07       15.19      1.16 o
  -2  10   6       34.57       34.38      1.27 o
  -1  10   6       57.98       61.50      1.86 o
   0  10   6        5.63        8.07      0.86 o
   1  10   6      105.38      105.76      2.49 o
   2  10   6        2.24        1.36      1.76 o
   3  10   6        7.90        7.06      1.30 o
   4  10   6       10.50       11.62      1.49 o
   5  10   6        8.37        9.93      1.85 o
   6  10   6        1.41        1.68      2.48 o
 -11  11   6        1.73        0.27      1.21 o
 -10  11   6        5.51        5.02      1.11 o
  -9  11   6        0.03        0.03      0.74 o
  -8  11   6        0.32        0.22      0.52 o
  -7  11   6       15.84       13.24      0.98 o
  -6  11   6       87.65       77.82      1.82 o
  -5  11   6       17.06       17.04      1.00 o
  -4  11   6      394.87      358.86      6.18 o
  -3  11   6      209.80      199.88      3.75 o
  -2  11   6        3.60        2.74      0.80 o
  -1  11   6       86.46       92.10      2.44 o
   0  11   6       70.25       69.92      2.35 o
   1  11   6       55.81       53.20      2.03 o
   2  11   6        4.26        3.87      1.16 o
   3  11   6       65.81       70.93      3.06 o
   4  11   6        5.34        6.39      1.42 o
   5  11   6        1.42        2.53      1.62 o
   6  11   6        1.50        1.72      2.15 o
 -11  12   6        1.12        0.62      1.12 o
 -10  12   6        4.64        3.72      1.08 o
  -9  12   6        0.02       -0.33      0.80 o
  -8  12   6        4.90        3.84      0.66 o
  -7  12   6        2.88        1.67      0.83 o
  -6  12   6       27.72       23.74      1.54 o
  -5  12   6       98.84       84.80      2.44 o
  -4  12   6      121.58      126.16      3.14 o
  -3  12   6       20.92       19.64      1.20 o
  -2  12   6       62.12       62.80      2.27 o
  -1  12   6        0.04       -0.94      1.01 o
   0  12   6      221.86      222.66      5.07 o
   1  12   6       11.57       16.31      1.63 o
   2  12   6      219.21      221.69      5.92 o
   3  12   6       23.76       25.05      1.77 o
   4  12   6        5.33        4.86      1.61 o
   5  12   6       23.74       24.77      2.34 o
   6  12   6        1.71        0.79      1.83 o
 -11  13   6        0.20        0.28      1.14 o
 -10  13   6        9.68        9.65      1.36 o
  -9  13   6       11.57       12.85      1.41 o
  -8  13   6        7.68        9.55      0.86 o
  -7  13   6        1.25        2.21      0.71 o
  -6  13   6        9.87        9.05      0.97 o
  -5  13   6      136.95      116.58      2.61 o
  -4  13   6       25.72       23.55      1.29 o
  -3  13   6       14.89       15.76      1.18 o
  -2  13   6      124.86      132.08      3.01 o
  -1  13   6       48.77       45.79      2.23 o
   0  13   6        0.18        1.76      1.10 o
   1  13   6       21.09       28.31      2.06 o
   2  13   6       98.49      102.63      3.56 o
   3  13   6        5.24        7.73      1.68 o
   4  13   6        0.29       -0.67      1.83 o
   5  13   6        0.60        0.14      2.16 o
 -10  14   6        2.10        2.50      1.05 o
  -9  14   6        3.29        2.11      1.01 o
  -8  14   6        0.36        0.29      0.71 o
  -7  14   6       13.59       11.01      1.26 o
  -6  14   6        2.33        3.19      0.82 o
  -5  14   6        5.05        2.71      0.88 o
  -4  14   6        2.23        1.38      0.85 o
  -3  14   6       81.05       80.29      3.34 o
  -2  14   6      185.59      190.00      4.57 o
  -1  14   6        0.56        2.11      1.24 o
   0  14   6       52.46       47.98      2.08 o
   1  14   6        0.08       -1.28      1.28 o
   2  14   6       42.01       46.05      2.59 o
   3  14   6        0.75        1.15      1.47 o
   4  14   6        0.05       -0.26      1.96 o
   5  14   6        5.74        2.45      2.30 o
 -10  15   6        2.45        2.65      1.09 o
  -9  15   6        0.02       -0.15      0.91 o
  -8  15   6        9.87       11.43      1.03 o
  -7  15   6        0.12       -0.34      0.77 o
  -6  15   6        7.31        5.25      0.92 o
  -5  15   6        1.11        1.05      0.99 o
  -4  15   6       19.03       19.69      1.42 o
  -3  15   6       11.47       14.91      1.53 o
  -2  15   6      142.23      146.86      3.97 o
  -1  15   6       89.55       87.12      3.14 o
   0  15   6       33.36       31.56      1.84 o
   1  15   6       10.23        6.36      1.53 o
   2  15   6        7.83        9.61      1.77 o
   3  15   6        0.73        3.37      2.16 o
   4  15   6       34.70       36.17      4.23 o
   5  15   6        8.44        7.41      2.64 o
 -10  16   6        1.24        1.85      1.47 o
  -9  16   6        4.25        2.81      1.51 o
  -8  16   6       10.90       11.90      0.98 o
  -7  16   6       11.29       14.68      1.18 o
  -6  16   6        0.86        1.86      0.92 o
  -5  16   6       38.10       39.38      1.74 o
  -4  16   6       21.09       19.60      1.66 o
  -3  16   6        0.92        0.14      1.21 o
  -2  16   6       49.86       51.91      3.70 o
  -1  16   6       10.87       13.81      1.64 o
   0  16   6        1.56        1.76      1.17 o
   1  16   6        0.39        1.24      1.34 o
   2  16   6        0.11       -1.33      1.33 o
   3  16   6        0.25        3.27      2.58 o
   4  16   6       25.91       26.54      3.05 o
  -9  17   6        9.71        8.95      1.41 o
  -8  17   6        5.36        7.35      0.97 o
  -7  17   6       35.80       38.24      1.77 o
  -6  17   6       15.40       17.65      1.39 o
  -5  17   6        0.22       -1.11      1.11 o
  -4  17   6       63.98       72.25      3.29 o
  -3  17   6       38.25       40.23      2.28 o
  -2  17   6       20.37       19.27      1.83 o
  -1  17   6       18.53       25.70      2.03 o
   0  17   6        0.01       -1.05      1.08 o
   1  17   6        2.93        5.75      1.65 o
   2  17   6        0.03       -1.81      1.81 o
   3  17   6       57.35       56.76      3.91 o
   4  17   6        0.00       -0.52      2.15 o
  -9  18   6        3.03        3.52      1.40 o
  -8  18   6       29.26       30.76      1.69 o
  -7  18   6       26.81       34.78      2.16 o
  -6  18   6        1.47        1.43      1.33 o
  -5  18   6       49.60       57.04      5.10 o
  -4  18   6       65.74       65.58      2.90 o
  -3  18   6        5.58        7.62      1.54 o
  -2  18   6        5.79        3.72      1.56 o
  -1  18   6        6.37        6.27      1.60 o
   0  18   6       13.98       10.67      1.52 o
   1  18   6       16.83       20.93      2.39 o
   2  18   6       10.17        9.74      2.47 o
   3  18   6        3.31        1.46      2.34 o
  -8  19   6        9.58       10.64      1.52 o
  -7  19   6        2.04        2.25      1.48 o
  -6  19   6       11.88       14.96      1.82 o
  -5  19   6        2.98        3.77      1.50 o
  -4  19   6       22.31       23.59      2.10 o
  -3  19   6      126.14      136.71      4.19 o
  -2  19   6        0.01        0.79      1.44 o
  -1  19   6       11.46        9.12      1.75 o
   0  19   6        0.23       -1.23      1.23 o
   1  19   6        3.61        4.01      2.08 o
   2  19   6        3.24        5.43      3.72 o
   3  19   6        0.87        0.18      2.32 o
  -7  20   6       10.05       12.29      1.84 o
  -6  20   6        0.06        2.43      1.54 o
  -5  20   6        7.51        9.48      1.81 o
  -4  20   6        2.94        6.70      1.69 o
  -3  20   6        6.74        5.90      1.73 o
  -2  20   6       16.75       20.51      2.10 o
  -1  20   6        3.04        3.31      1.60 o
   0  20   6        1.06        0.49      1.94 o
   1  20   6       22.61       28.00      3.14 o
   2  20   6       13.02       13.85      2.80 o
  -6  21   6        4.88        1.17      1.88 o
  -5  21   6       15.84       15.66      2.07 o
  -4  21   6        0.58       -0.24      1.63 o
  -3  21   6        3.06        4.99      1.74 o
  -2  21   6        0.00        0.83      1.76 o
  -1  21   6        4.89        1.61      1.71 o
   0  21   6        1.71        1.71      2.20 o
   1  21   6        1.37        1.22      2.20 o
  -5  22   6       13.73       12.95      2.21 o
  -4  22   6       19.09       22.14      2.28 o
  -3  22   6        3.01        3.00      1.78 o
  -2  22   6        0.36        0.94      2.04 o
  -1  22   6       11.77       12.87      3.16 o
   0  22   6        0.14       -2.11      2.21 o
  -3  23   6        2.10        1.47      2.19 o
 -13   1   7        1.54        0.57      1.10 o
 -12   1   7        2.19        3.13      0.92 o
 -11   1   7       13.62       15.41      1.03 o
 -10   1   7       53.38       53.85      1.51 o
  -9   1   7        0.00       -0.21      0.72 o
  -8   1   7       32.85       30.81      1.35 o
  -7   1   7       78.62       79.25      2.15 o
  -6   1   7        5.64        5.40      0.73 o
  -5   1   7      202.18      191.36      2.49 o
  -4   1   7       49.51       51.00      1.08 o
  -3   1   7      185.67      182.53      1.89 o
  -2   1   7       11.49       11.20      0.55 o
  -1   1   7        1.99        1.09      0.31 o
   0   1   7        4.12        4.89      0.61 o
   1   1   7        3.82        2.19      0.79 o
   2   1   7       99.93       93.26      2.65 o
   3   1   7       89.30       82.13      2.58 o
   4   1   7        0.28       -0.53      1.08 o
   5   1   7       17.46       16.66      1.72 o
   6   1   7        7.33        9.08      1.97 o
 -13   2   7        7.21        6.77      1.62 o
 -12   2   7        0.36        0.20      0.82 o
 -11   2   7        2.87        3.98      0.80 o
 -10   2   7        9.93        8.78      0.89 o
  -9   2   7       27.44       23.72      1.04 o
  -8   2   7       41.05       43.26      2.00 o
  -7   2   7       17.14       14.26      1.06 o
  -6   2   7       99.73       95.44      2.48 o
  -5   2   7      818.88      787.58      7.57 o
  -4   2   7      213.13      219.40      2.72 o
  -3   2   7      130.70      118.85      1.65 o
  -2   2   7       74.35       79.40      1.79 o
  -1   2   7        8.52        8.29      0.50 o
   0   2   7       26.37       33.68      1.32 o
   1   2   7       25.39       23.62      1.11 o
   2   2   7       35.92       30.79      1.96 o
   3   2   7       14.12       14.15      1.53 o
   4   2   7        6.76        8.53      1.38 o
   5   2   7        2.00        1.78      1.26 o
   6   2   7        1.02        1.80      1.52 o
 -12   3   7        0.14        0.02      0.83 o
 -11   3   7       12.90       12.09      0.96 o
 -10   3   7       12.75       12.13      0.91 o
  -9   3   7        0.25       -0.07      0.56 o
  -8   3   7      132.24      114.02      2.49 o
  -7   3   7      177.36      164.39      3.12 o
  -6   3   7      180.27      165.17      2.83 o
  -5   3   7       31.34       31.84      1.68 o
  -4   3   7        2.32        3.05      0.45 o
  -3   3   7       48.61       48.05      1.34 o
  -2   3   7      224.62      230.59      2.32 o
  -1   3   7       85.82       93.84      1.39 o
   0   3   7       72.53       68.31      1.75 o
   1   3   7        0.40       -0.25      0.63 o
   2   3   7        0.47        0.28      1.04 o
   3   3   7        6.89        7.82      1.27 o
   4   3   7       66.43       66.75      2.53 o
   5   3   7        3.95        3.57      1.33 o
   6   3   7        2.57       -0.62      1.56 o
 -12   4   7        0.82        1.05      0.89 o
 -11   4   7        0.32        1.24      0.76 o
 -10   4   7        0.34        0.09      0.63 o
  -9   4   7       24.77       19.39      0.89 o
  -8   4   7       24.69       21.89      1.13 o
  -7   4   7       58.90       64.21      1.75 o
  -6   4   7      509.29      473.60      5.12 o
  -5   4   7       27.79       24.65      0.80 o
  -4   4   7        5.88        4.20      0.52 o
  -3   4   7       67.32       68.52      1.30 o
  -2   4   7      272.47      277.12      3.17 o
  -1   4   7       63.25       58.63      1.32 o
   0   4   7      178.10      194.28      3.68 o
   1   4   7        1.12        1.79      0.86 o
   2   4   7       35.59       31.30      1.63 o
   3   4   7       17.43       15.79      1.44 o
   4   4   7        2.12        1.81      1.66 o
   5   4   7        0.46        2.06      1.34 o
   6   4   7        0.27        2.43      1.71 o
 -12   5   7        1.71        1.96      0.98 o
 -11   5   7       16.26       19.78      1.15 o
 -10   5   7        1.79        1.18      0.82 o
  -9   5   7        1.78        2.65      0.55 o
  -8   5   7        7.73        5.44      1.19 o
  -7   5   7       15.82       17.45      0.93 o
  -6   5   7      220.84      201.11      2.29 o
  -5   5   7       29.49       27.36      1.23 o
  -4   5   7       18.13       18.15      0.82 o
  -3   5   7       29.46       28.96      1.11 o
  -2   5   7      354.70      362.10      3.93 o
  -1   5   7        0.78        0.95      0.54 o
   0   5   7       24.99       28.36      1.78 o
   1   5   7       17.43       15.40      1.25 o
   2   5   7        1.42       -0.05      1.42 o
   3   5   7       17.01       17.96      1.52 o
   4   5   7       31.31       28.41      1.91 o
   5   5   7        1.53        3.09      1.40 o
   6   5   7        0.07        1.39      1.79 o
 -12   6   7        9.79       13.66      1.49 o
 -11   6   7        0.17        1.16      0.99 o
 -10   6   7        0.00       -0.34      0.64 o
  -9   6   7        8.36        8.74      1.02 o
  -8   6   7      116.11      105.86      3.29 o
  -7   6   7      133.75      120.47      2.97 o
  -6   6   7       11.76        4.39      0.66 o
  -5   6   7       12.42       12.96      0.71 o
  -4   6   7       14.60       12.97      1.70 o
  -3   6   7       89.15       82.89      1.96 o
  -2   6   7      301.84      316.70      4.08 o
  -1   6   7        0.00       -0.58      0.58 o
   0   6   7        1.32        0.13      0.78 o
   1   6   7        0.08        0.90      0.86 o
   2   6   7        5.56        5.81      1.80 o
   3   6   7        1.05       -1.90      1.90 o
   4   6   7        0.00        0.41      1.30 o
   5   6   7        3.94        5.60      1.45 o
   6   6   7        1.81        1.43      1.82 o
 -12   7   7        4.14        2.27      1.12 o
 -11   7   7        0.31        0.90      0.97 o
 -10   7   7        1.00       -0.07      0.83 o
  -9   7   7        8.00        9.26      1.71 o
  -8   7   7       35.74       34.62      1.90 o
  -7   7   7      119.41      111.69      3.40 o
  -6   7   7       13.43       15.89      0.81 o
  -5   7   7       23.66       25.36      1.02 o
  -4   7   7        3.99        2.23      0.61 o
  -3   7   7        1.01        2.71      0.69 o
  -2   7   7        0.02       -0.14      1.03 o
  -1   7   7        0.02        0.21      0.60 o
   0   7   7        3.31        2.11      0.86 o
   1   7   7        1.99        1.27      0.97 o
   2   7   7        2.73        1.37      1.03 o
   3   7   7       29.30       25.44      1.73 o
   4   7   7        0.09       -1.17      1.17 o
   5   7   7        7.20        8.38      1.56 o
   6   7   7        9.75        8.79      2.01 o
 -12   8   7        0.26       -1.17      1.66 o
 -11   8   7        2.48        3.01      1.00 o
 -10   8   7        0.71       -1.13      1.48 o
  -9   8   7        7.63        6.77      1.63 o
  -8   8   7        0.54       -0.87      0.87 o
  -7   8   7        0.29       -0.20      0.97 o
  -6   8   7        0.89        1.90      0.50 o
  -5   8   7       22.61       23.26      1.53 o
  -4   8   7        7.44        9.11      0.77 o
  -3   8   7        0.03       -0.61      0.61 o
  -2   8   7        5.19        6.76      0.96 o
  -1   8   7       12.30       11.35      0.98 o
   0   8   7       20.95       21.71      2.03 o
   1   8   7       58.93       58.77      2.14 o
   2   8   7       30.30       31.80      1.74 o
   3   8   7       10.75       12.06      1.42 o
   4   8   7       20.98       21.14      1.80 o
   5   8   7       13.01       14.69      2.04 o
   6   8   7        2.42        3.08      1.91 o
 -12   9   7        0.00        0.02      1.03 o
 -11   9   7        0.05       -0.27      0.89 o
 -10   9   7       10.03       12.58      2.14 o
  -9   9   7        3.75        2.19      1.92 o
  -8   9   7       18.45       17.82      1.57 o
  -7   9   7       10.12        9.74      1.34 o
  -6   9   7       12.68       14.66      0.96 o
  -5   9   7        7.00       10.98      0.81 o
  -4   9   7       89.76       74.23      1.88 o
  -3   9   7       28.43       26.81      1.28 o
  -2   9   7       10.58        9.18      0.95 o
  -1   9   7       32.66       33.14      1.56 o
   0   9   7       87.87       92.17      3.08 o
   1   9   7       32.53       30.42      1.67 o
   2   9   7       10.90        9.33      1.93 o
   3   9   7        0.05       -1.11      1.11 o
   4   9   7        3.48       -0.48      1.27 o
   5   9   7        0.05       -1.22      2.30 o
 -11  10   7       17.63       20.33      1.38 o
 -10  10   7        3.31        5.02      1.81 o
  -9  10   7        0.24       -0.42      1.06 o
  -8  10   7        1.90        3.06      1.13 o
  -7  10   7       10.42        9.29      1.41 o
  -6  10   7        2.11        3.27      0.62 o
  -5  10   7      331.42      306.11      4.83 o
  -4  10   7        0.64        1.05      0.72 o
  -3  10   7       46.72       39.95      2.47 o
  -2  10   7        5.30        5.69      0.91 o
  -1  10   7        6.47        6.15      1.05 o
   0  10   7       72.91       74.06      4.77 o
   1  10   7        0.05       -0.15      1.21 o
   2  10   7       25.79       20.94      2.56 o
   3  10   7        8.86       11.60      1.50 o
   4  10   7       12.32       12.42      1.64 o
   5  10   7        8.68        8.66      2.47 o
 -11  11   7       14.61       20.19      2.52 o
 -10  11   7       13.97       15.49      1.57 o
  -9  11   7       77.45       81.30      3.38 o
  -8  11   7        1.62        1.97      1.24 o
  -7  11   7        0.75        0.44      0.52 o
  -6  11   7        2.29        0.56      0.62 o
  -5  11   7       26.51       19.41      1.09 o
  -4  11   7       23.00       28.26      1.35 o
  -3  11   7       44.69       48.58      1.76 o
  -2  11   7       14.82       14.69      1.15 o
  -1  11   7        1.14        1.00      0.97 o
   0  11   7        5.34        7.11      2.16 o
   1  11   7        5.36        7.39      1.44 o
   2  11   7        8.66        7.98      2.40 o
   3  11   7        6.05        1.91      1.63 o
   4  11   7        0.79        0.35      2.02 o
   5  11   7        0.07        0.14      2.31 o
 -11  12   7        0.00        0.32      0.91 o
 -10  12   7       15.03       17.02      1.76 o
  -9  12   7        1.27        2.19      1.42 o
  -8  12   7       24.49       24.66      3.20 o
  -7  12   7        7.06        6.78      0.70 o
  -6  12   7        1.97        0.30      0.80 o
  -5  12   7       29.86       21.10      1.18 o
  -4  12   7       49.02       49.06      1.95 o
  -3  12   7       84.93       80.78      2.30 o
  -2  12   7       21.65       16.77      2.36 o
  -1  12   7        7.36        8.67      1.26 o
   0  12   7        6.11        8.71      1.27 o
   1  12   7      144.57      165.84      4.62 o
   2  12   7        0.52       -0.72      1.37 o
   3  12   7        0.81        0.66      1.52 o
   4  12   7        6.72        8.78      2.42 o
   5  12   7        1.16       -2.17      2.17 o
 -11  13   7        0.00       -0.35      1.95 o
 -10  13   7        0.96       -1.30      1.30 o
  -9  13   7        8.83       10.61      3.22 o
  -8  13   7        2.77        2.98      1.05 o
  -7  13   7        0.01       -0.68      0.68 o
  -6  13   7        0.00       -0.23      0.92 o
  -5  13   7       82.80       76.74      2.13 o
  -4  13   7      161.91      156.70      3.27 o
  -3  13   7       30.21       23.58      3.15 o
  -2  13   7        1.10        0.91      1.67 o
  -1  13   7       29.41       33.29      2.07 o
   0  13   7        0.01        2.46      1.18 o
   1  13   7       72.71       78.35      3.21 o
   2  13   7        0.00       -0.52      1.57 o
   3  13   7       10.27        9.30      1.90 o
   4  13   7        2.38        2.27      2.25 o
 -10  14   7        1.09        1.26      1.58 o
  -9  14   7        1.23        1.37      0.67 o
  -8  14   7        8.17        7.26      1.54 o
  -7  14   7       32.03       29.56      1.49 o
  -6  14   7        2.80        1.61      0.79 o
  -5  14   7        0.00       -0.26      0.80 o
  -4  14   7       11.91       10.51      1.68 o
  -3  14   7        0.15        1.42      1.15 o
  -2  14   7        0.00        0.26      1.18 o
  -1  14   7        7.71        7.81      1.51 o
   0  14   7      169.32      178.62      4.12 o
   1  14   7        1.02        2.55      1.56 o
   2  14   7        5.48        9.11      2.12 o
   3  14   7        8.83       11.49      2.45 o
   4  14   7        2.80        4.56      2.45 o
 -10  15   7       10.02       10.02      0.91 o
  -9  15   7        6.56        7.17      0.85 o
  -8  15   7        1.37        1.00      0.94 o
  -7  15   7        5.47        6.63      1.01 o
  -6  15   7        1.35        1.01      0.89 o
  -5  15   7       10.12        8.50      1.06 o
  -4  15   7        1.04        0.95      1.41 o
  -3  15   7        0.75        0.09      1.16 o
  -2  15   7        4.80        5.58      1.42 o
  -1  15   7       21.42       21.27      1.92 o
   0  15   7        6.33        4.30      1.36 o
   1  15   7        4.56        2.31      1.57 o
   2  15   7        0.08       -1.34      1.43 o
   3  15   7        4.88        5.33      2.34 o
   4  15   7        5.47        1.61      2.30 o
  -9  16   7        1.13        0.87      0.85 o
  -8  16   7       11.75        9.50      1.30 o
  -7  16   7        3.70        4.91      1.61 o
  -6  16   7        1.62        2.13      1.50 o
  -5  16   7        0.55       -0.03      1.17 o
  -4  16   7        0.04       -0.09      1.24 o
  -3  16   7        0.92        0.63      1.30 o
  -2  16   7       14.61       15.14      1.79 o
  -1  16   7       15.15       14.40      1.83 o
   0  16   7        3.19        0.78      1.26 o
   1  16   7        0.01       -0.82      1.48 o
   2  16   7        5.33        5.24      2.32 o
   3  16   7       17.19       22.78      3.11 o
  -9  17   7        0.03        0.42      1.34 o
  -8  17   7       12.98       16.82      1.98 o
  -7  17   7       14.65       16.47      1.40 o
  -6  17   7        0.22       -0.48      1.40 o
  -5  17   7        1.82       -1.15      1.15 o
  -4  17   7       30.00       30.36      3.70 o
  -3  17   7       36.03       42.05      2.42 o
  -2  17   7       59.24       54.54      3.53 o
  -1  17   7        4.00        4.35      2.23 o
   0  17   7        2.76        0.27      1.25 o
   1  17   7        0.00       -0.41      1.58 o
   2  17   7        1.94        2.34      2.46 o
   3  17   7       11.11        8.82      2.60 o
  -8  18   7        0.94        0.57      1.85 o
  -7  18   7        3.18        1.40      1.61 o
  -6  18   7        0.57       -1.37      1.98 o
  -5  18   7        0.16        0.37      1.32 o
  -4  18   7        3.86        2.21      1.48 o
  -3  18   7        4.43        5.17      1.60 o
  -2  18   7       21.15       23.38      2.17 o
  -1  18   7       14.59       16.59      2.02 o
   0  18   7       23.12       23.06      2.99 o
   1  18   7        5.05        7.79      2.32 o
   2  18   7        0.41       -1.70      2.31 o
  -8  19   7        7.03        6.01      2.13 o
  -7  19   7        0.11       -1.57      1.57 o
  -6  19   7        0.72        0.03      2.11 o
  -5  19   7        1.23       -0.23      1.77 o
  -4  19   7        0.68        1.67      1.50 o
  -3  19   7       23.27       23.76      2.17 o
  -2  19   7       10.68       15.54      1.98 o
  -1  19   7        1.60        1.48      2.09 o
   0  19   7        2.00        1.90      1.49 o
   1  19   7        0.05       -1.08      2.14 o
  -7  20   7       16.62       17.33      2.37 o
  -6  20   7        4.84        4.82      1.96 o
  -5  20   7        2.13        3.43      1.63 o
  -4  20   7        8.19       12.56      1.94 o
  -3  20   7        1.55        1.87      1.69 o
  -2  20   7        7.65       10.18      1.98 o
  -1  20   7        6.11        6.95      2.13 o
   0  20   7        0.68        2.53      2.18 o
   1  20   7        2.97        5.86      2.38 o
  -6  21   7       20.46       27.56      3.47 o
  -5  21   7        5.51        8.79      1.91 o
  -4  21   7        0.46       -0.65      1.60 o
  -3  21   7        9.38       11.73      2.01 o
  -2  21   7        2.68        4.34      1.85 o
  -1  21   7        0.37       -0.41      2.07 o
  -3  22   7        0.13       -2.90      2.90 o
 -12   0   8        5.90       10.26      1.82 o
 -11   0   8        5.62        4.15      1.86 o
 -10   0   8       14.66        9.07      1.88 o
  -9   0   8       37.53       40.79      2.52 o
  -8   0   8       22.14       23.68      2.35 o
  -7   0   8       12.43       11.75      1.36 o
  -6   0   8      295.75      299.68      7.05 o
  -5   0   8      134.00      138.95      3.34 o
  -4   0   8      281.85      287.26      4.09 o
  -3   0   8       42.06       32.29      1.18 o
  -2   0   8        0.54       -0.55      0.65 o
  -1   0   8        7.70        9.03      1.34 o
   0   0   8        5.29        4.51      0.97 o
   1   0   8       11.27       10.55      1.71 o
   2   0   8       63.43       53.23      3.09 o
   3   0   8       17.79       12.13      2.11 o
   4   0   8        8.08        6.02      2.20 o
   5   0   8        4.19        6.24      2.16 o
 -12   1   8        1.57       -0.01      1.02 o
 -11   1   8        9.84        8.37      1.11 o
 -10   1   8        0.01       -0.75      0.75 o
  -9   1   8        4.15        2.97      0.84 o
  -8   1   8       14.33       13.84      1.09 o
  -7   1   8       26.14       24.21      1.19 o
  -6   1   8      105.90      105.74      2.70 o
  -5   1   8      124.43      129.88      2.80 o
  -4   1   8      190.59      186.35      2.59 o
  -3   1   8      278.61      287.41      2.93 o
  -2   1   8        0.08       -0.42      0.42 o
  -1   1   8        4.62        2.90      0.63 o
   0   1   8       26.39       25.46      1.03 o
   1   1   8        0.02       -0.74      0.93 o
   2   1   8       50.32       42.23      1.99 o
   3   1   8       34.97       34.62      3.44 o
   4   1   8       13.71       13.78      1.64 o
   5   1   8        0.07       -0.68      1.36 o
 -12   2   8        0.37       -1.02      1.02 o
 -11   2   8        4.68        6.93      1.07 o
 -10   2   8        7.43        6.51      0.97 o
  -9   2   8        1.13        0.55      0.86 o
  -8   2   8        3.22        3.71      0.99 o
  -7   2   8       45.78       40.91      1.84 o
  -6   2   8      377.36      375.54      5.24 o
  -5   2   8      152.07      152.47      2.02 o
  -4   2   8      887.68      911.27      8.88 o
  -3   2   8      124.56      115.75      1.67 o
  -2   2   8       17.73       21.61      0.95 o
  -1   2   8       48.23       45.24      1.46 o
   0   2   8        0.57        0.44      0.73 o
   1   2   8       45.84       43.51      1.86 o
   2   2   8       14.73       16.62      1.53 o
   3   2   8        1.08        2.46      1.23 o
   4   2   8        5.63        3.85      1.38 o
   5   2   8        0.38       -0.48      1.62 o
 -12   3   8        1.24        0.80      1.10 o
 -11   3   8        0.09        0.03      0.89 o
 -10   3   8        3.22        1.41      0.80 o
  -9   3   8        0.92        1.41      0.75 o
  -8   3   8       66.54       53.07      1.71 o
  -7   3   8       35.94       38.03      1.51 o
  -6   3   8       76.30       77.88      1.81 o
  -5   3   8      395.48      384.82      5.37 o
  -4   3   8      366.88      370.51      4.38 o
  -3   3   8        4.45        3.35      0.58 o
  -2   3   8       25.72       29.96      1.03 o
  -1   3   8       77.98       72.85      1.69 o
   0   3   8      158.94      155.47      2.94 o
   1   3   8       13.76       16.53      1.58 o
   2   3   8        9.34       12.02      1.38 o
   3   3   8        7.07        5.43      1.37 o
   4   3   8        1.96        1.96      1.38 o
   5   3   8       19.78       23.17      3.57 o
 -12   4   8       67.01       81.00      5.25 o
 -11   4   8        7.30        8.21      1.07 o
 -10   4   8        6.92        7.48      0.96 o
  -9   4   8        0.40       -0.67      0.67 o
  -8   4   8       17.29       18.37      1.06 o
  -7   4   8       74.38       73.18      2.80 o
  -6   4   8      432.74      410.47      5.05 o
  -5   4   8      153.67      156.93      2.75 o
  -4   4   8       16.54       16.49      1.78 o
  -3   4   8       24.73       26.06      1.33 o
  -2   4   8      134.86      137.72      2.17 o
  -1   4   8        6.24        6.24      0.85 o
   0   4   8        1.30        0.25      0.76 o
   1   4   8       13.00       10.55      1.24 o
   2   4   8        8.40        4.14      2.15 o
   3   4   8       80.06       78.24      2.84 o
   4   4   8        0.35        0.83      1.54 o
   5   4   8       12.52        9.82      1.75 o
 -12   5   8        6.86        6.16      1.29 o
 -11   5   8       26.27       30.66      2.51 o
 -10   5   8        3.17        3.89      1.48 o
  -9   5   8       37.23       39.18      2.31 o
  -8   5   8        0.00       -0.54      0.81 o
  -7   5   8      536.81      499.10      5.94 o
  -6   5   8       20.47       24.82      1.05 o
  -5   5   8       76.97       65.90      2.75 o
  -4   5   8        1.80        0.61      0.81 o
  -3   5   8       84.35       87.71      2.00 o
  -2   5   8       50.11       52.90      1.66 o
  -1   5   8      179.79      174.52      4.13 o
   0   5   8       47.46       48.80      1.91 o
   1   5   8       25.40       27.00      1.61 o
   2   5   8       80.51       82.89      2.68 o
   3   5   8        2.29        3.10      1.33 o
   4   5   8       14.91       15.66      1.74 o
   5   5   8        0.19        0.12      1.49 o
 -12   6   8       16.21       23.11      2.72 o
 -11   6   8        1.46        2.75      1.65 o
 -10   6   8        0.00       -1.38      1.38 o
  -9   6   8        0.04        1.12      1.13 o
  -8   6   8       91.68       86.63      3.07 o
  -7   6   8       62.85       49.79      1.19 o
  -6   6   8      292.16      273.78      4.07 o
  -5   6   8        8.45        7.19      0.81 o
  -4   6   8       14.93       12.18      1.19 o
  -3   6   8      222.81      207.77      4.07 o
  -2   6   8      166.53      157.86      2.93 o
  -1   6   8       86.26       76.08      2.99 o
   0   6   8       50.93       51.84      2.93 o
   1   6   8        1.19       -0.10      1.38 o
   2   6   8       15.23       17.69      1.57 o
   3   6   8       12.09       12.75      2.08 o
   4   6   8        3.07        3.41      1.57 o
   5   6   8        3.43        1.84      1.77 o
 -12   7   8        0.27        2.19      1.84 o
 -11   7   8        3.09        5.62      1.80 o
 -10   7   8        7.48        5.91      1.66 o
  -9   7   8        0.96        1.53      2.40 o
  -8   7   8       15.43       13.84      1.47 o
  -7   7   8        2.54        3.15      0.64 o
  -6   7   8        0.04       -0.70      0.70 o
  -5   7   8        2.10        1.28      0.72 o
  -4   7   8       16.99       16.05      1.01 o
  -3   7   8        4.37        5.04      0.90 o
  -2   7   8        1.54        2.20      0.87 o
  -1   7   8        0.86        0.11      1.08 o
   0   7   8        1.95        0.27      1.09 o
   1   7   8        0.16        0.19      1.63 o
   2   7   8       49.97       56.97      2.35 o
   3   7   8        5.29        4.96      1.79 o
   4   7   8        2.67        2.01      1.93 o
   5   7   8        5.71        5.19      2.52 o
 -12   8   8       12.13       16.42      2.62 o
 -11   8   8        1.99        4.31      2.13 o
 -10   8   8       10.55       10.06      1.90 o
  -9   8   8       83.68       87.37      3.86 o
  -8   8   8        0.08        0.88      0.89 o
  -7   8   8       27.70       22.81      1.36 o
  -6   8   8        4.20        2.22      0.70 o
  -5   8   8       15.20       14.88      0.95 o
  -4   8   8        2.63        1.59      0.98 o
  -3   8   8       24.12       21.08      1.22 o
  -2   8   8       23.47       22.55      1.42 o
  -1   8   8       70.60       67.79      3.56 o
   0   8   8       45.95       46.27      2.33 o
   1   8   8       21.33       19.39      1.80 o
   2   8   8       19.69       21.10      2.01 o
   3   8   8       22.42       23.97      2.24 o
   4   8   8        1.72        0.47      2.04 o
   5   8   8        3.08       -0.31      2.48 o
 -12   9   8        0.79        1.57      2.52 o
 -11   9   8        3.33        7.41      1.99 o
 -10   9   8        1.30        0.51      1.60 o
  -9   9   8       32.39       28.44      1.72 o
  -8   9   8       61.42       68.67      2.86 o
  -7   9   8        0.01       -0.37      0.51 o
  -6   9   8       28.67       23.34      1.19 o
  -5   9   8        6.48        6.54      0.82 o
  -4   9   8       96.58       96.58      2.33 o
  -3   9   8        0.53       -0.02      0.83 o
  -2   9   8       59.94       61.52      2.21 o
  -1   9   8       94.16       93.25      6.13 o
   0   9   8        2.67        3.00      1.31 o
   1   9   8        0.76       -1.26      1.26 o
   2   9   8        0.29       -1.38      1.38 o
   3   9   8        6.98        1.87      1.66 o
   4   9   8        0.51       -0.97      1.69 o
 -11  10   8        1.37        3.63      1.96 o
 -10  10   8       35.50       34.48      3.59 o
  -9  10   8        1.09       -0.35      1.09 o
  -8  10   8       21.09       16.76      1.73 o
  -7  10   8       12.41       12.72      2.10 o
  -6  10   8        5.53        5.75      0.82 o
  -5  10   8       62.41       55.92      1.73 o
  -4  10   8       73.95       73.28      2.10 o
  -3  10   8       10.12       10.23      1.09 o
  -2  10   8        2.22        2.10      1.21 o
  -1  10   8        4.09        4.94      1.18 o
   0  10   8       81.23       81.92      3.06 o
   1  10   8        0.54        0.60      1.39 o
   2  10   8       19.36       17.79      2.02 o
   3  10   8        8.06        9.09      2.48 o
   4  10   8        0.01       -1.92      1.96 o
 -11  11   8        2.53        0.39      1.89 o
 -10  11   8       10.06       11.38      1.48 o
  -9  11   8        0.20       -0.41      1.11 o
  -8  11   8        0.02        0.86      1.23 o
  -7  11   8        4.74        3.64      0.93 o
  -6  11   8       11.12        9.43      0.94 o
  -5  11   8       24.27       25.66      1.27 o
  -4  11   8        3.69        4.00      0.95 o
  -3  11   8      260.87      254.63      5.47 o
  -2  11   8       59.98       59.65      2.50 o
  -1  11   8       39.01       34.99      1.80 o
   0  11   8       31.90       35.62      2.25 o
   1  11   8        0.71        1.36      1.46 o
   2  11   8       25.68       26.49      2.36 o
   3  11   8        4.48        5.47      1.79 o
   4  11   8        3.80        6.10      2.89 o
 -11  12   8        0.03       -1.03      2.31 o
 -10  12   8        1.04        2.54      1.37 o
  -9  12   8        0.78        0.13      1.33 o
  -8  12   8        0.03       -1.17      1.17 o
  -7  12   8        0.28       -0.16      1.00 o
  -6  12   8        5.56        6.11      0.89 o
  -5  12   8       44.75       43.92      1.66 o
  -4  12   8      134.52      136.77      3.08 o
  -3  12   8       79.08       84.24      2.96 o
  -2  12   8        3.07        2.97      1.27 o
  -1  12   8        6.36        6.57      1.32 o
   0  12   8        2.19        0.64      1.37 o
   1  12   8       35.18       37.60      2.51 o
   2  12   8       53.03       55.43      3.01 o
   3  12   8        3.66        2.61      1.80 o
   4  12   8        0.16       -0.65      2.17 o
 -10  13   8        1.09        0.00      1.34 o
  -9  13   8        0.60       -0.26      1.42 o
  -8  13   8        0.26        1.04      0.74 o
  -7  13   8        0.33       -0.29      0.76 o
  -6  13   8       12.97       13.90      1.15 o
  -5  13   8       40.24       39.26      1.67 o
  -4  13   8        4.58        3.50      1.04 o
  -3  13   8        4.55        6.18      1.41 o
  -2  13   8        2.03        2.30      1.30 o
  -1  13   8       12.07       14.18      1.52 o
   0  13   8        1.35        4.23      1.53 o
   1  13   8       34.83       34.13      2.41 o
   2  13   8       28.16       29.22      2.46 o
   3  13   8        1.92        6.07      2.37 o
 -10  14   8        0.30        0.31      1.52 o
  -9  14   8        0.02       -1.24      1.24 o
  -8  14   8       13.67       16.31      1.23 o
  -7  14   8        1.41       -0.15      1.08 o
  -6  14   8        1.54        1.72      1.04 o
  -5  14   8        0.72        1.69      0.90 o
  -4  14   8        0.78        2.80      1.24 o
  -3  14   8        6.16        5.50      1.35 o
  -2  14   8        3.15        2.88      1.41 o
  -1  14   8       22.15       24.16      1.77 o
   0  14   8        6.68        5.48      1.90 o
   1  14   8        7.40        2.84      1.60 o
   2  14   8        0.71        2.17      1.73 o
   3  14   8        0.11        1.09      2.26 o
 -10  15   8        0.48        3.34      1.63 o
  -9  15   8       10.26       13.55      2.11 o
  -8  15   8        3.09        3.53      1.04 o
  -7  15   8        3.13        5.78      0.99 o
  -6  15   8        1.43       -0.39      0.91 o
  -5  15   8        1.17        1.88      1.16 o
  -4  15   8        0.12       -1.03      1.15 o
  -3  15   8        4.34        3.94      1.41 o
  -2  15   8        3.16        2.85      1.43 o
  -1  15   8       24.06       22.32      1.79 o
   0  15   8       13.80        7.99      1.82 o
   1  15   8       14.46       12.39      1.96 o
   2  15   8        0.47        0.68      1.68 o
  -9  16   8       11.19       12.28      0.95 o
  -8  16   8       12.75       17.75      1.59 o
  -7  16   8        4.08        5.79      1.12 o
  -6  16   8        7.21        6.58      1.20 o
  -5  16   8        1.73        0.94      1.39 o
  -4  16   8        3.76        3.51      1.37 o
  -3  16   8        1.25        1.27      1.32 o
  -2  16   8        2.11        2.19      1.47 o
  -1  16   8       38.91       44.22      2.25 o
   0  16   8        0.29        0.79      1.67 o
   1  16   8        0.61        0.82      1.65 o
   2  16   8        2.68        2.93      3.68 o
  -8  17   8        2.64        4.64      2.52 o
  -7  17   8       60.43       68.70      2.49 o
  -6  17   8       13.75       14.14      1.97 o
  -5  17   8        8.00        7.48      1.84 o
  -4  17   8        1.09        3.45      1.43 o
  -3  17   8        6.20        8.58      1.69 o
  -2  17   8       10.03        6.91      1.68 o
  -1  17   8        5.32        4.43      1.42 o
   0  17   8        1.09        4.64      1.86 o
   1  17   8        0.64       -1.52      1.52 o
  -8  18   8        0.17        0.14      1.96 o
  -7  18   8       12.10       15.30      2.11 o
  -6  18   8        6.17        7.51      1.89 o
  -5  18   8        8.82       10.38      1.99 o
  -4  18   8        0.38        0.62      1.44 o
  -3  18   8        7.97        8.51      2.20 o
  -2  18   8        3.81        2.01      1.68 o
  -1  18   8        2.93        2.21      1.95 o
   0  18   8        0.49        1.16      2.36 o
   1  18   8        6.30        6.61      2.47 o
  -7  19   8        0.62       -1.36      1.71 o
  -6  19   8        4.40        6.54      2.01 o
  -5  19   8        4.24        1.92      2.00 o
  -4  19   8        2.04        2.34      1.59 o
  -3  19   8        0.21        0.77      1.67 o
  -2  19   8       23.42       27.32      2.36 o
  -1  19   8        0.00        1.79      1.51 o
   0  19   8        6.30        5.18      1.96 o
  -6  20   8        0.08       -0.65      1.80 o
  -5  20   8        3.38        2.73      1.89 o
  -4  20   8        0.02       -1.56      1.56 o
  -3  20   8        0.00       -1.55      1.55 o
  -2  20   8        2.46        2.92      1.80 o
  -1  20   8        3.83        2.75      2.41 o
 -12   1   9        6.93        4.49      1.14 o
 -11   1   9       23.52       28.95      1.89 o
 -10   1   9        0.22       -0.64      0.85 o
  -9   1   9        0.74        1.07      0.80 o
  -8   1   9        0.71       -0.29      0.72 o
  -7   1   9        9.17        8.22      0.97 o
  -6   1   9       39.93       35.26      1.66 o
  -5   1   9        7.97        7.31      0.72 o
  -4   1   9      192.25      197.74      2.79 o
  -3   1   9       85.41       84.98      2.03 o
  -2   1   9       51.71       54.20      2.55 o
  -1   1   9       28.48       25.47      1.57 o
   0   1   9       14.93       14.45      1.34 o
   1   1   9       29.42       29.12      2.03 o
   2   1   9        9.05        9.77      1.46 o
   3   1   9        8.02       11.88      1.67 o
   4   1   9        8.80        8.74      1.69 o
 -12   2   9        4.96        7.09      1.61 o
 -11   2   9        0.05       -0.32      1.10 o
 -10   2   9       18.08       20.00      1.70 o
  -9   2   9        1.42        1.08      0.82 o
  -8   2   9        0.22       -0.30      0.70 o
  -7   2   9       18.43       19.91      1.24 o
  -6   2   9      252.89      245.46      3.50 o
  -5   2   9      185.41      185.31      2.60 o
  -4   2   9       32.36       29.31      1.06 o
  -3   2   9       52.51       53.16      1.62 o
  -2   2   9        0.00        0.07      0.91 o
  -1   2   9       10.14        8.54      1.06 o
   0   2   9       21.97       20.99      1.48 o
   1   2   9       45.22       43.64      2.02 o
   2   2   9        3.35        3.53      1.29 o
   3   2   9       15.28       12.89      1.67 o
   4   2   9        0.88       -1.16      1.45 o
 -12   3   9        1.28        0.74      1.49 o
 -11   3   9        8.31       11.16      1.63 o
 -10   3   9       35.73       35.77      2.18 o
  -9   3   9        1.09        0.55      0.78 o
  -8   3   9        1.07        0.98      0.76 o
  -7   3   9        1.36        1.34      0.70 o
  -6   3   9      116.60      114.48      2.38 o
  -5   3   9      128.78      125.48      2.21 o
  -4   3   9        5.34        6.26      0.78 o
  -3   3   9       12.95       13.70      1.18 o
  -2   3   9      243.23      234.59      3.91 o
  -1   3   9        0.58        0.52      0.84 o
   0   3   9       25.64       17.83      1.69 o
   1   3   9       14.90       16.71      1.79 o
   2   3   9        0.00        2.30      1.28 o
   3   3   9        2.37        3.19      1.41 o
   4   3   9        9.59        9.78      1.75 o
 -12   4   9        0.00        0.61      1.48 o
 -11   4   9        3.15        2.88      1.39 o
 -10   4   9        4.64        5.28      1.41 o
  -9   4   9       29.13       19.77      1.21 o
  -8   4   9       30.36       31.90      1.46 o
  -7   4   9       71.66       71.50      1.75 o
  -6   4   9        1.67        2.76      0.61 o
  -5   4   9      189.11      186.36      3.26 o
  -4   4   9       47.78       45.98      1.59 o
  -3   4   9       63.23       54.47      1.74 o
  -2   4   9        5.76        5.16      1.02 o
  -1   4   9        0.09        0.20      0.88 o
   0   4   9       11.85        8.69      2.02 o
   1   4   9       36.88       36.74      2.27 o
   2   4   9        0.45       -0.45      1.33 o
   3   4   9       28.17       24.17      2.29 o
   4   4   9        1.18        2.73      1.82 o
 -12   5   9        1.76        1.09      3.08 o
 -11   5   9        9.38       11.84      1.77 o
 -10   5   9       12.72       15.90      2.34 o
  -9   5   9       12.00       13.85      1.02 o
  -8   5   9       46.05       53.82      1.82 o
  -7   5   9       58.70       62.93      1.83 o
  -6   5   9       22.94       21.00      1.07 o
  -5   5   9        5.83        4.31      0.94 o
  -4   5   9        1.38       -0.21      0.68 o
  -3   5   9       51.91       48.35      1.51 o
  -2   5   9       57.99       50.93      1.94 o
  -1   5   9        6.15        8.40      1.12 o
   0   5   9       39.66       34.94      2.11 o
   1   5   9        1.17        3.09      1.39 o
   2   5   9       16.31       13.08      1.84 o
   3   5   9        0.00        2.05      1.60 o
   4   5   9        0.00       -0.27      1.83 o
 -12   6   9        1.08        2.19      2.31 o
 -11   6   9        1.21        2.66      1.73 o
 -10   6   9        5.89        6.86      1.60 o
  -9   6   9        3.47        3.17      1.29 o
  -8   6   9       68.36       68.14      2.00 o
  -7   6   9        8.56        5.01      0.69 o
  -6   6   9      108.07      104.24      2.21 o
  -5   6   9        4.99        3.28      0.76 o
  -4   6   9        0.78        1.16      0.89 o
  -3   6   9       15.41       15.97      1.38 o
  -2   6   9        9.28        8.93      2.92 o
  -1   6   9        0.18        0.78      1.16 o
   0   6   9        5.83        6.06      1.85 o
   1   6   9        0.29       -1.07      1.26 o
   2   6   9        1.80        1.06      1.53 o
   3   6   9       12.95       16.69      2.19 o
   4   6   9        4.43        4.06      1.96 o
 -12   7   9        5.19        8.51      2.81 o
 -11   7   9        9.42        7.17      1.99 o
 -10   7   9        0.53        0.48      3.94 o
  -9   7   9        0.02        0.82      1.45 o
  -8   7   9        0.93        0.20      0.58 o
  -7   7   9        0.71        0.42      0.55 o
  -6   7   9        1.95        1.95      0.74 o
  -5   7   9       68.86       62.27      2.06 o
  -4   7   9        9.00        8.42      1.10 o
  -3   7   9       24.31       26.27      1.47 o
  -2   7   9       58.79       55.78      2.49 o
  -1   7   9       33.07       29.68      3.33 o
   0   7   9        4.48        4.64      1.38 o
   1   7   9        0.01       -0.54      1.29 o
   2   7   9        5.30        4.33      1.67 o
   3   7   9        0.23       -0.29      1.67 o
   4   7   9       19.96       23.81      2.53 o
 -11   8   9        9.45        9.56      3.26 o
 -10   8   9       13.38       15.12      3.94 o
  -9   8   9       42.67       37.99      2.86 o
  -8   8   9        1.15        1.87      0.64 o
  -7   8   9        9.03        6.08      0.90 o
  -6   8   9       11.97       11.89      1.04 o
  -5   8   9        2.01        1.34      1.06 o
  -4   8   9       10.61       11.09      1.17 o
  -3   8   9        0.72        1.13      1.06 o
  -2   8   9        2.18        0.23      0.96 o
  -1   8   9        1.59        0.85      1.15 o
   0   8   9        1.70        1.86      1.36 o
   1   8   9        7.44        8.79      1.80 o
   2   8   9        0.32        0.10      1.54 o
   3   8   9        0.54        0.54      1.62 o
 -11   9   9        1.82        1.69      1.89 o
 -10   9   9        6.31        5.51      2.00 o
  -9   9   9       18.86       16.51      1.47 o
  -8   9   9       67.55       62.08      2.39 o
  -7   9   9        0.72        0.21      0.69 o
  -6   9   9        0.66        0.71      0.76 o
  -5   9   9       20.90       19.75      1.31 o
  -4   9   9        4.34        3.74      1.01 o
  -3   9   9       39.54       33.89      1.93 o
  -2   9   9        1.61        0.46      1.04 o
  -1   9   9        0.90        0.39      1.29 o
   0   9   9       10.84        8.36      1.55 o
   1   9   9        1.56       -0.91      1.41 o
   2   9   9        0.04       -0.17      1.61 o
   3   9   9        2.29        2.29      1.78 o
 -11  10   9        0.06       -2.07      2.07 o
 -10  10   9       39.85       44.71      3.27 o
  -9  10   9        1.85        0.95      1.06 o
  -8  10   9        5.00        4.55      1.21 o
  -7  10   9        0.12       -0.15      1.28 o
  -6  10   9        0.84        1.83      0.84 o
  -5  10   9       95.91       93.13      2.64 o
  -4  10   9        6.01        4.88      1.13 o
  -3  10   9        5.79        6.04      1.33 o
  -2  10   9       17.98       16.26      1.48 o
  -1  10   9        0.54        1.67      1.40 o
   0  10   9        2.60        1.11      1.35 o
   1  10   9        4.48        5.68      1.72 o
   2  10   9        0.04       -0.79      1.63 o
   3  10   9        3.32        0.75      1.81 o
 -11  11   9        7.19        8.76      3.06 o
 -10  11   9       11.38        9.48      2.35 o
  -9  11   9       26.47       28.12      1.86 o
  -8  11   9       16.78       16.50      1.83 o
  -7  11   9        2.58        0.37      1.20 o
  -6  11   9        1.99        1.75      0.84 o
  -5  11   9        2.11        4.26      1.78 o
  -4  11   9        8.05        7.49      1.65 o
  -3  11   9        9.19        8.89      1.44 o
  -2  11   9        1.05        1.54      1.10 o
  -1  11   9        4.95        9.06      1.60 o
   0  11   9        2.59        2.38      1.50 o
   1  11   9        0.03        2.07      1.65 o
   2  11   9        7.41        9.13      1.93 o
   3  11   9        0.76       -0.76      2.09 o
 -10  12   9       21.26       20.76      1.78 o
  -9  12   9        3.65        5.72      1.40 o
  -8  12   9        0.23       -0.68      1.31 o
  -7  12   9        0.00       -0.66      0.76 o
  -6  12   9        2.10        4.17      0.94 o
  -5  12   9        6.34        4.53      1.11 o
  -4  12   9        0.79       -1.21      1.33 o
  -3  12   9       35.63       36.62      2.17 o
  -2  12   9       13.86       13.02      1.49 o
  -1  12   9        4.48        4.15      1.51 o
   0  12   9        0.01       -0.60      1.52 o
   1  12   9        5.49        4.79      1.71 o
   2  12   9        3.21        4.04      1.91 o
 -10  13   9        5.79        4.63      1.71 o
  -9  13   9        0.43       -0.50      1.40 o
  -8  13   9       15.38       20.66      1.35 o
  -7  13   9        0.31        1.49      0.85 o
  -6  13   9        6.06        4.90      1.52 o
  -5  13   9        6.50        5.37      1.53 o
  -4  13   9       73.16       70.77      4.40 o
  -3  13   9       33.74       38.74      2.29 o
  -2  13   9        8.29        9.84      1.46 o
  -1  13   9        4.76        3.28      1.56 o
   0  13   9       15.47       20.82      2.22 o
   1  13   9        1.86        2.66      2.98 o
   2  13   9       12.72       11.38      2.42 o
 -10  14   9        5.38        4.73      2.62 o
  -9  14   9        5.21        2.55      1.64 o
  -8  14   9        0.20        0.52      0.90 o
  -7  14   9        1.94        0.97      0.91 o
  -6  14   9        0.23       -0.62      0.96 o
  -5  14   9       11.87       10.63      1.75 o
  -4  14   9        1.38        0.84      1.52 o
  -3  14   9        0.06        1.08      1.39 o
  -2  14   9       17.45       19.76      2.30 o
  -1  14   9        1.36        1.45      1.56 o
   0  14   9        1.66        4.36      1.74 o
   1  14   9       33.81       32.00      2.82 o
   2  14   9        0.34        0.07      1.82 o
  -9  15   9        3.46        5.50      2.31 o
  -8  15   9        3.02        4.61      1.41 o
  -7  15   9        4.88        5.12      1.08 o
  -6  15   9        1.60        0.14      1.42 o
  -5  15   9        1.43        2.16      1.55 o
  -4  15   9        1.79        1.95      1.60 o
  -3  15   9        0.63       -2.07      2.07 o
  -2  15   9        0.21        0.32      1.27 o
  -1  15   9        0.98        2.13      1.72 o
   0  15   9        5.25        6.61      1.90 o
   1  15   9        0.29        1.62      1.82 o
  -8  16   9        1.35       -0.22      1.05 o
  -7  16   9       11.80       13.05      2.33 o
  -6  16   9        6.19       11.36      1.86 o
  -5  16   9        0.07        1.01      1.61 o
  -4  16   9        0.17        0.08      1.52 o
  -3  16   9        0.00       -0.32      1.43 o
  -2  16   9        0.59       -0.17      1.67 o
  -1  16   9        1.98        0.54      1.92 o
   0  16   9        1.31        2.02      1.77 o
  -8  17   9        5.87        3.26      1.25 o
  -7  17   9       45.28       60.35      5.58 o
  -6  17   9        2.35        2.90      1.74 o
  -5  17   9        0.01        0.70      2.95 o
  -4  17   9        0.20       -1.58      1.63 o
  -3  17   9        0.13       -1.20      1.45 o
  -2  17   9        0.97       -0.73      1.44 o
  -1  17   9       10.61       13.81      2.12 o
   0  17   9        6.70        8.56      2.07 o
  -7  18   9        0.34       -2.77      2.77 o
  -6  18   9        3.66        3.54      1.98 o
  -5  18   9        0.04        0.42      1.78 o
  -4  18   9        0.11        3.02      1.86 o
  -3  18   9        3.05        2.14      1.66 o
  -2  18   9        3.76        1.38      1.57 o
  -1  18   9       11.79       10.70      2.10 o
  -5  19   9        2.07        0.64      3.35 o
  -4  19   9        0.62       -1.43      2.50 o
  -3  19   9        0.25       -1.88      1.88 o
 -12   0  10        0.19       -0.91      1.73 o
 -11   0  10        0.27       -1.31      1.31 o
 -10   0  10       18.41       20.17      2.01 o
  -9   0  10       13.66       19.82      2.46 o
  -8   0  10        2.16        1.15      1.23 o
  -7   0  10       16.65       16.75      1.84 o
  -6   0  10        6.65        6.63      1.17 o
  -5   0  10        0.31       -0.11      1.23 o
  -4   0  10       12.60       13.70      1.57 o
  -3   0  10       82.19       88.11      5.53 o
  -2   0  10       10.58        9.75      1.69 o
  -1   0  10       16.93       11.90      2.81 o
   0   0  10       10.69        8.22      2.85 o
   1   0  10        0.14        1.73      2.56 o
   2   0  10        3.17        4.30      3.10 o
   3   0  10        1.00       -1.82      3.02 o
 -12   1  10        0.57        1.32      1.82 o
 -11   1  10        0.23        0.00      0.97 o
 -10   1  10        5.99        4.85      1.46 o
  -9   1  10        0.44        0.62      0.97 o
  -8   1  10       12.17       10.55      1.10 o
  -7   1  10        2.90        2.01      0.90 o
  -6   1  10        7.57        5.12      0.80 o
  -5   1  10        0.16       -0.64      0.76 o
  -4   1  10       28.06       26.36      1.53 o
  -3   1  10        3.38        4.23      1.10 o
  -2   1  10       16.24       15.14      1.45 o
  -1   1  10        0.30        0.14      1.49 o
   0   1  10        3.27        1.54      1.62 o
   1   1  10        0.95        1.14      1.71 o
   2   1  10        0.53       -0.39      2.68 o
   3   1  10        3.83        6.37      2.45 o
 -12   2  10        0.31       -0.70      1.94 o
 -11   2  10        2.40        2.85      1.23 o
 -10   2  10        4.30        5.27      1.22 o
  -9   2  10        5.93        5.65      1.01 o
  -8   2  10        4.05        4.31      0.92 o
  -7   2  10       11.99       12.77      0.89 o
  -6   2  10       11.18        9.38      0.95 o
  -5   2  10       68.66       68.44      1.65 o
  -4   2  10       64.67       64.33      2.23 o
  -3   2  10      174.78      187.45      4.63 o
  -2   2  10        1.98        1.63      0.98 o
  -1   2  10       51.23       49.13      2.99 o
   0   2  10        0.11        1.57      2.99 o
   1   2  10        0.00        1.41      1.81 o
   2   2  10        5.49        5.87      2.23 o
   3   2  10        8.47        4.90      2.97 o
 -12   3  10        1.12       -1.12      1.98 o
 -11   3  10        7.82       10.86      1.74 o
 -10   3  10        2.76        2.01      1.12 o
  -9   3  10        1.92        3.05      0.90 o
  -8   3  10       10.29        7.92      0.87 o
  -7   3  10       15.21       13.59      1.00 o
  -6   3  10       63.09       64.67      1.85 o
  -5   3  10      114.81      122.60      2.44 o
  -4   3  10       30.48       31.38      1.62 o
  -3   3  10        6.46        7.00      1.13 o
  -2   3  10       11.39       10.94      1.21 o
  -1   3  10        5.67        2.54      1.64 o
   0   3  10        0.68       -1.53      1.53 o
   1   3  10        5.73        7.03      1.67 o
   2   3  10       13.16       12.04      2.04 o
   3   3  10        0.48        3.05      1.78 o
 -12   4  10        7.19        5.87      2.56 o
 -11   4  10       16.66       19.17      2.09 o
 -10   4  10       12.70       17.11      1.81 o
  -9   4  10        2.82        3.94      1.24 o
  -8   4  10       20.91       20.08      1.59 o
  -7   4  10        2.68        1.98      0.82 o
  -6   4  10        6.07        5.65      0.69 o
  -5   4  10      174.49      162.32      3.12 o
  -4   4  10       35.66       38.79      1.58 o
  -3   4  10        9.45        8.17      1.16 o
  -2   4  10       21.44       22.75      1.75 o
  -1   4  10       26.90       25.72      2.48 o
   0   4  10        3.09        1.78      1.39 o
   1   4  10        0.10        0.21      1.45 o
   2   4  10        1.10        1.59      1.61 o
   3   4  10        4.93        3.15      1.93 o
 -12   5  10       19.97       27.26      3.35 o
 -11   5  10        3.05        3.43      1.66 o
 -10   5  10       14.74       14.88      1.84 o
  -9   5  10        8.37        5.53      1.01 o
  -8   5  10        0.00        0.81      0.89 o
  -7   5  10       80.11       82.82      2.04 o
  -6   5  10       57.35       55.71      2.01 o
  -5   5  10        7.90        6.30      0.98 o
  -4   5  10       18.23       16.28      1.17 o
  -3   5  10        0.99        1.02      1.10 o
  -2   5  10       47.52       42.58      2.18 o
  -1   5  10       10.37        9.22      1.88 o
   0   5  10        8.93       10.32      1.68 o
   1   5  10        1.44       -1.40      1.40 o
   2   5  10        0.80        0.49      1.96 o
   3   5  10       11.50       11.25      2.16 o
 -11   6  10       23.45       30.49      4.81 o
 -10   6  10        0.12        0.20      1.39 o
  -9   6  10       10.07        6.35      2.69 o
  -8   6  10       34.33       37.33      1.40 o
  -7   6  10       14.21       15.80      0.84 o
  -6   6  10        0.31        0.74      0.77 o
  -5   6  10       34.25       32.50      1.56 o
  -4   6  10        0.21       -0.89      0.89 o
  -3   6  10        8.85        6.79      1.33 o
  -2   6  10        2.79        5.68      1.30 o
  -1   6  10        0.45        1.05      1.37 o
   0   6  10        1.99        0.98      1.42 o
   1   6  10       25.69       24.45      2.25 o
   2   6  10        0.45        0.17      1.66 o
   3   6  10        0.50       -1.46      2.06 o
 -11   7  10        2.29        5.45      2.01 o
 -10   7  10        1.18        3.42      1.77 o
  -9   7  10        2.43        4.00      1.71 o
  -8   7  10       23.84       24.56      1.26 o
  -7   7  10        0.46        0.02      0.62 o
  -6   7  10        0.49        0.43      0.80 o
  -5   7  10        1.44        1.37      0.88 o
  -4   7  10        0.30       -0.88      0.88 o
  -3   7  10        0.63        1.94      1.13 o
  -2   7  10        8.08        9.08      1.44 o
  -1   7  10        7.26        4.74      1.49 o
   0   7  10        0.83        1.51      1.45 o
   1   7  10        0.02       -0.47      1.56 o
   2   7  10        0.94       -0.16      1.71 o
 -11   8  10       31.59       36.39      3.92 o
 -10   8  10       41.55       42.97      3.16 o
  -9   8  10        8.79       10.47      2.07 o
  -8   8  10       10.81       10.72      1.49 o
  -7   8  10        7.67        8.67      1.37 o
  -6   8  10        1.73       -0.03      0.92 o
  -5   8  10        3.53        2.34      1.52 o
  -4   8  10        0.09       -0.30      1.08 o
  -3   8  10        3.53        3.09      1.26 o
  -2   8  10        9.70        9.80      1.84 o
  -1   8  10       11.59       10.21      1.65 o
   0   8  10       17.08       18.01      2.63 o
   1   8  10        5.97        6.13      1.75 o
   2   8  10        2.55        1.44      1.75 o
 -11   9  10        1.23        1.65      2.48 o
 -10   9  10        7.55       10.60      3.57 o
  -9   9  10       61.55       61.85      3.92 o
  -8   9  10        2.24        2.60      0.97 o
  -7   9  10       15.28       18.57      1.15 o
  -6   9  10        9.55       10.85      1.17 o
  -5   9  10        6.67        7.97      1.50 o
  -4   9  10       15.10       16.36      1.91 o
  -3   9  10        1.69        0.93      1.25 o
  -2   9  10        1.45        1.36      1.59 o
  -1   9  10        9.95        9.10      1.67 o
   0   9  10       16.65       23.22      2.19 o
   1   9  10        3.74        6.38      1.80 o
   2   9  10        1.25        0.61      2.84 o
 -10  10  10        1.39       -1.80      1.80 o
  -9  10  10        8.85       10.31      1.31 o
  -8  10  10        6.03        5.84      0.90 o
  -7  10  10        3.53        2.32      0.87 o
  -6  10  10        0.21       -0.31      0.92 o
  -5  10  10        0.05        0.58      1.26 o
  -4  10  10       47.11       41.43      3.33 o
  -3  10  10       27.32       26.56      2.38 o
  -2  10  10       13.10       12.92      2.11 o
  -1  10  10        0.02       -1.35      1.35 o
   0  10  10        0.47        2.55      1.67 o
   1  10  10        1.87        1.93      2.38 o
   2  10  10        2.61        1.83      1.99 o
 -10  11  10        0.52        1.61      2.60 o
  -9  11  10        4.55        6.06      1.38 o
  -8  11  10        2.32        1.52      0.84 o
  -7  11  10        0.59        1.00      0.94 o
  -6  11  10        0.27       -1.12      1.12 o
  -5  11  10        7.75        5.15      2.46 o
  -4  11  10       68.00       68.09      3.45 o
  -3  11  10        1.95       -0.07      1.35 o
  -2  11  10       36.39       43.15      3.00 o
  -1  11  10       10.92       12.23      1.91 o
   0  11  10       24.03       24.73      2.33 o
   1  11  10        6.35        6.82      1.98 o
 -10  12  10       16.28       16.55      1.63 o
  -9  12  10       19.17       26.24      1.93 o
  -8  12  10        1.33        1.49      0.92 o
  -7  12  10        7.45       10.71      2.07 o
  -6  12  10        6.39        4.18      1.53 o
  -5  12  10        5.76        9.22      2.73 o
  -4  12  10       28.90       24.05      3.12 o
  -3  12  10       55.63       56.99      4.66 o
  -2  12  10       25.67       29.03      4.09 o
  -1  12  10        0.12       -0.45      1.47 o
   0  12  10        0.32        0.49      1.58 o
   1  12  10        0.63        1.55      1.70 o
  -9  13  10        3.44        6.29      1.66 o
  -8  13  10        0.60        1.72      1.01 o
  -7  13  10        3.64        4.25      1.28 o
  -6  13  10       16.82       17.40      1.94 o
  -5  13  10        1.48       -1.04      1.63 o
  -4  13  10        0.33       -1.49      1.49 o
  -3  13  10        0.74        0.68      1.49 o
  -2  13  10       13.48       14.96      3.24 o
  -1  13  10        4.22        4.57      1.77 o
   0  13  10        0.25       -1.57      1.57 o
  -9  14  10        0.24        1.19      1.63 o
  -8  14  10        1.02        2.95      1.24 o
  -7  14  10       44.90       51.91      2.17 o
  -6  14  10        3.06        7.93      2.38 o
  -5  14  10        0.01       -1.49      1.49 o
  -4  14  10        0.15       -0.05      1.65 o
  -3  14  10        0.02       -0.31      1.41 o
  -2  14  10        0.28       -0.08      1.84 o
  -1  14  10        4.15        4.94      1.81 o
   0  14  10        1.85        3.79      2.17 o
  -8  15  10       26.01       35.25      1.92 o
  -7  15  10       10.58       17.14      3.76 o
  -6  15  10        3.94        2.94      1.82 o
  -5  15  10        0.14       -1.49      1.49 o
  -4  15  10        1.77        4.89      2.27 o
  -3  15  10        1.49        2.33      1.58 o
  -2  15  10        2.40        4.08      2.13 o
  -1  15  10        0.42       -0.96      1.66 o
  -7  16  10       15.46       21.44      4.17 o
  -6  16  10        8.35       10.90      2.19 o
  -5  16  10        8.25        9.38      2.08 o
  -4  16  10        3.70        2.61      1.87 o
  -3  16  10        1.35        0.22      1.60 o
  -2  16  10        1.81        0.44      1.64 o
  -6  17  10       56.34       71.57      3.86 o
  -5  17  10        2.74        1.40      1.94 o
  -4  17  10        8.71        4.60      2.08 o
  -3  17  10        3.83        7.60      2.08 o
 -11   1  11        0.80        1.84      1.34 o
 -10   1  11        4.30        7.99      1.22 o
  -9   1  11        7.78        8.84      1.20 o
  -8   1  11        2.32        4.14      0.89 o
  -7   1  11        1.78        1.41      0.87 o
  -6   1  11        1.97        2.33      1.01 o
  -5   1  11       12.51       13.07      1.79 o
  -4   1  11       10.02       11.39      1.29 o
  -3   1  11       40.24       42.81      2.05 o
  -2   1  11       12.62       10.70      2.03 o
  -1   1  11       27.76       29.78      2.79 o
   0   1  11        4.48        6.54      3.63 o
   1   1  11       14.74       20.84      5.68 o
   2   1  11       16.85       16.41      2.92 o
 -11   2  11        3.08        3.97      2.15 o
 -10   2  11        4.55        3.67      1.10 o
  -9   2  11        3.93        3.60      0.98 o
  -8   2  11        6.26        9.36      1.53 o
  -7   2  11        0.59        1.00      0.96 o
  -6   2  11       12.00       10.39      1.08 o
  -5   2  11       51.67       58.15      2.29 o
  -4   2  11       23.97       27.73      1.66 o
  -3   2  11        5.62        5.97      1.23 o
  -2   2  11        6.40        8.73      2.81 o
  -1   2  11        0.00       -2.31      4.28 o
   0   2  11       16.81       21.92      2.69 o
   1   2  11        3.56        4.33      2.36 o
 -11   3  11        4.81        5.04      2.19 o
 -10   3  11        0.24        0.96      0.84 o
  -9   3  11        0.87        0.42      1.04 o
  -8   3  11        3.88        5.36      1.41 o
  -7   3  11        1.96        0.51      0.97 o
  -6   3  11        1.77        1.22      0.88 o
  -5   3  11       72.18       68.33      2.42 o
  -4   3  11       25.18       22.62      2.79 o
  -3   3  11        2.76        2.31      1.06 o
  -2   3  11        0.01       -1.04      1.57 o
  -1   3  11       48.24       49.54      3.28 o
   0   3  11        0.01       -0.35      1.85 o
   1   3  11        0.09        4.00      4.63 o
 -11   4  11        2.36        6.57      2.40 o
 -10   4  11        8.44        6.60      1.72 o
  -9   4  11       22.23       21.16      1.45 o
  -8   4  11        2.78        4.45      1.07 o
  -7   4  11        1.29        1.03      0.99 o
  -6   4  11        2.80        4.10      1.00 o
  -5   4  11       10.10       12.32      1.22 o
  -4   4  11       22.04       20.75      1.55 o
  -3   4  11        8.61        8.26      1.44 o
  -2   4  11       26.94       23.94      2.46 o
  -1   4  11       15.42       17.57      2.49 o
   0   4  11        4.30        2.39      2.83 o
   1   4  11        5.62        0.14      2.97 o
 -11   5  11        3.31        2.52      2.44 o
 -10   5  11        1.81        1.74      1.77 o
  -9   5  11        0.71        2.96      1.13 o
  -8   5  11        0.09       -0.44      0.79 o
  -7   5  11        1.61        2.08      1.02 o
  -6   5  11        0.48       -0.88      0.98 o
  -5   5  11        0.57        0.73      0.93 o
  -4   5  11        1.89        1.19      1.21 o
  -3   5  11        1.09       -0.22      1.18 o
  -2   5  11       11.98       15.30      2.21 o
  -1   5  11        6.84        8.27      2.06 o
   0   5  11        2.91        3.92      2.09 o
   1   5  11        7.74        6.61      2.79 o
 -11   6  11        0.13        0.91      2.40 o
 -10   6  11        0.54        0.52      1.59 o
  -9   6  11        0.26       -0.09      1.40 o
  -8   6  11        5.09        3.44      0.88 o
  -7   6  11       45.57       53.51      1.82 o
  -6   6  11        0.59       -0.42      1.01 o
  -5   6  11       28.05       24.23      1.61 o
  -4   6  11        0.94        0.50      1.25 o
  -3   6  11        2.40        3.12      1.36 o
  -2   6  11        0.41        1.43      1.66 o
  -1   6  11        0.61       -0.98      1.62 o
   0   6  11        9.53       12.94      2.50 o
   1   6  11        1.27        2.54      2.40 o
 -11   7  11        0.42       -1.61      2.52 o
 -10   7  11       34.66       38.94      7.17 o
  -9   7  11        3.59        0.64      1.76 o
  -8   7  11        2.56        3.04      0.88 o
  -7   7  11        7.38       12.94      1.04 o
  -6   7  11       22.26       25.41      1.85 o
  -5   7  11       12.87       13.17      1.41 o
  -4   7  11       11.06        8.34      1.29 o
  -3   7  11        0.63       -0.53      1.17 o
  -2   7  11        8.27       12.45      2.25 o
  -1   7  11       12.52       14.87      2.40 o
   0   7  11        4.19        5.29      2.11 o
   1   7  11        0.05       -1.94      1.94 o
 -10   8  11        1.67        3.14      2.64 o
  -9   8  11        0.55       -0.08      1.69 o
  -8   8  11        0.57       -0.03      0.81 o
  -7   8  11       30.03       35.75      2.28 o
  -6   8  11        0.38       -1.09      1.09 o
  -5   8  11       15.69       19.83      1.56 o
  -4   8  11        7.07        5.03      1.23 o
  -3   8  11        3.33        3.17      1.40 o
  -2   8  11        0.00       -1.58      1.58 o
  -1   8  11        0.20       -0.38      1.80 o
   0   8  11        0.18       -0.74      2.02 o
   1   8  11        0.41       -2.02      2.02 o
 -10   9  11        0.02       -1.53      2.35 o
  -9   9  11        7.26        7.29      2.21 o
  -8   9  11        0.27        0.67      0.84 o
  -7   9  11        9.44        9.22      1.14 o
  -6   9  11        0.02       -1.11      1.11 o
  -5   9  11        0.38        0.60      1.67 o
  -4   9  11        3.27        2.94      1.25 o
  -3   9  11        0.52       -1.26      1.26 o
  -2   9  11        3.74        2.04      2.27 o
  -1   9  11        0.78        2.99      1.95 o
   0   9  11        0.01       -0.35      1.92 o
 -10  10  11        2.15        0.04      2.52 o
  -9  10  11        5.02        4.68      2.13 o
  -8  10  11       22.05       24.76      1.36 o
  -7  10  11        0.02       -0.91      0.91 o
  -6  10  11        1.73        0.13      1.26 o
  -5  10  11       35.30       37.25      3.30 o
  -4  10  11        2.00        2.34      1.44 o
  -3  10  11        6.45        5.91      1.96 o
  -2  10  11        1.18        1.45      1.89 o
  -1  10  11        0.36       -0.90      2.27 o
   0  10  11        0.24        1.65      3.14 o
  -9  11  11        5.54        5.74      1.73 o
  -8  11  11       24.35       26.71      1.47 o
  -7  11  11        6.23        5.36      1.86 o
  -6  11  11        3.96        6.48      1.70 o
  -5  11  11        3.47        8.84      1.91 o
  -4  11  11        4.22        2.87      1.45 o
  -3  11  11        0.92        1.06      2.13 o
  -2  11  11        1.02        1.11      3.37 o
  -1  11  11        0.32       -1.94      1.94 o
  -9  12  11       19.37       24.82      2.75 o
  -8  12  11        0.02        0.35      1.13 o
  -7  12  11        4.06        6.65      1.70 o
  -6  12  11        0.13       -1.46      1.46 o
  -5  12  11        2.69        0.10      2.11 o
  -4  12  11       10.04        7.18      2.36 o
  -3  12  11        4.07        6.68      2.15 o
  -2  12  11        7.01        5.08      2.14 o
  -1  12  11        2.99        3.33      2.26 o
  -8  13  11        0.01        0.39      1.09 o
  -7  13  11        0.00       -0.34      1.51 o
  -6  13  11       15.01       18.93      2.22 o
  -5  13  11        0.31       -0.13      1.66 o
  -4  13  11       11.82       15.54      1.94 o
  -3  13  11       12.67        9.79      2.33 o
  -2  13  11       12.01       12.99      2.47 o
  -7  14  11        4.30        4.30      3.14 o
  -6  14  11        2.06        2.48      1.82 o
  -5  14  11        0.37        1.59      2.13 o
  -4  14  11        0.13        1.11      1.64 o
  -3  14  11        5.67        3.97      1.77 o
  -6  15  11       15.87       24.04      2.56 o
  -5  15  11        0.36       -3.79      3.80 o
  -4  15  11        6.66        7.70      2.51 o
 -11   0  12       10.05       13.30      2.60 o
 -10   0  12       36.21       51.72      6.01 o
  -9   0  12        0.72       -1.14      1.14 o
  -8   0  12        0.02       -0.21      1.40 o
  -7   0  12       11.30       11.19      1.95 o
  -6   0  12       19.78       20.04      2.23 o
  -5   0  12        1.50        1.51      2.73 o
  -4   0  12       21.65       22.75      4.03 o
  -3   0  12       12.22        7.72      3.10 o
  -2   0  12        1.48       -2.11      2.11 o
  -1   0  12        0.29        5.66      3.06 o
   0   0  12        7.61        6.15      3.39 o
 -10   1  12        0.28        2.77      1.10 o
  -9   1  12       10.57       10.15      1.58 o
  -8   1  12        0.54       -0.38      0.92 o
  -7   1  12        5.85        9.00      1.81 o
  -6   1  12        3.46        2.67      1.19 o
  -5   1  12        0.90        1.76      1.15 o
  -4   1  12        0.01       -1.11      1.11 o
  -3   1  12       24.28       23.89      2.64 o
  -2   1  12        0.40        0.22      1.81 o
  -1   1  12        2.51        5.05      2.11 o
   0   1  12        1.78        7.58      3.12 o
 -10   2  12        1.74        3.90      1.54 o
  -9   2  12        8.39        9.85      1.41 o
  -8   2  12        2.03        2.08      0.95 o
  -7   2  12        0.60        1.14      0.98 o
  -6   2  12        0.30        0.77      1.10 o
  -5   2  12       17.60       16.45      1.53 o
  -4   2  12       14.22       14.18      1.54 o
  -3   2  12       18.64       16.86      2.39 o
  -2   2  12        9.61        7.44      2.12 o
  -1   2  12        1.41        6.60      2.23 o
   0   2  12       15.16       16.36      6.46 o
 -10   3  12        5.95        6.90      2.52 o
  -9   3  12        0.00       -0.14      1.15 o
  -8   3  12        0.83        0.46      1.45 o
  -7   3  12        0.12        0.16      0.94 o
  -6   3  12       25.17       24.41      1.73 o
  -5   3  12       16.46       18.66      1.59 o
  -4   3  12       56.95       66.04      2.60 o
  -3   3  12        0.31       -0.51      2.75 o
  -2   3  12        0.44       -1.67      1.68 o
  -1   3  12        0.95        0.59      2.00 o
   0   3  12        8.89        8.61      2.52 o
 -10   4  12       12.53       15.90      3.02 o
  -9   4  12        1.00        1.34      1.19 o
  -8   4  12       12.57       18.51      1.57 o
  -7   4  12       30.60       35.06      1.70 o
  -6   4  12        2.67        2.58      1.22 o
  -5   4  12        0.74        1.12      1.17 o
  -4   4  12       34.00       29.96      2.14 o
  -3   4  12        3.88        8.25      2.05 o
  -2   4  12        0.49        2.24      2.09 o
  -1   4  12        5.62        1.67      2.13 o
   0   4  12        2.36        2.81      2.22 o
 -10   5  12        1.73        1.36      2.35 o
  -9   5  12        2.31        0.77      1.29 o
  -8   5  12        4.08        3.34      1.24 o
  -7   5  12        0.26        1.79      1.04 o
  -6   5  12       27.92       28.49      1.63 o
  -5   5  12       10.97       10.59      1.60 o
  -4   5  12        2.31        3.28      1.40 o
  -3   5  12        0.01        1.35      1.82 o
  -2   5  12        0.03        1.56      1.94 o
  -1   5  12        7.82        4.75      2.21 o
 -10   6  12        9.90        4.83      2.64 o
  -9   6  12        0.00       -1.14      1.57 o
  -8   6  12        2.37        3.68      1.20 o
  -7   6  12        2.02        3.99      1.38 o
  -6   6  12        1.64        2.32      1.22 o
  -5   6  12        3.44        2.86      1.46 o
  -4   6  12       12.97       13.39      1.76 o
  -3   6  12        4.43        5.23      1.90 o
  -2   6  12       10.38       10.71      2.35 o
  -1   6  12        2.69        3.23      2.35 o
 -10   7  12       14.78       21.64      3.59 o
  -9   7  12        3.20        3.63      2.68 o
  -8   7  12        3.90        4.61      1.39 o
  -7   7  12        0.70       -0.83      1.22 o
  -6   7  12       14.93       16.57      1.58 o
  -5   7  12       12.39       13.50      1.74 o
  -4   7  12        0.32        0.30      1.32 o
  -3   7  12        0.52        0.93      1.86 o
  -2   7  12        1.82        0.93      1.95 o
  -1   7  12        0.08        0.58      2.11 o
  -9   8  12        6.74       10.45      3.10 o
  -8   8  12        1.14        2.45      1.33 o
  -7   8  12        3.61        0.83      1.78 o
  -6   8  12        8.56        7.10      1.39 o
  -5   8  12        0.19       -0.48      1.19 o
  -4   8  12        1.05        0.35      1.42 o
  -3   8  12        0.09       -0.45      1.80 o
  -2   8  12        0.57        2.39      2.03 o
  -1   8  12        0.00       -0.94      2.03 o
  -9   9  12        4.63        5.11      1.43 o
  -8   9  12       18.91       18.73      6.38 o
  -7   9  12        0.01       -1.20      1.20 o
  -6   9  12        3.74        4.65      1.44 o
  -5   9  12        2.10        2.00      1.30 o
  -4   9  12        1.06        0.83      1.47 o
  -3   9  12        0.27        3.38      2.09 o
  -2   9  12        0.17        1.52      2.08 o
  -8  10  12        0.06       -0.68      1.71 o
  -7  10  12        3.13        3.13      1.47 o
  -6  10  12        0.41       -1.32      1.32 o
  -5  10  12        3.76        3.02      1.37 o
  -4  10  12       14.39       18.09      2.02 o
  -3  10  12       33.08       33.07      7.91 o
  -2  10  12        4.03        5.74      2.34 o
  -8  11  12        0.62       -2.52      2.52 o
  -7  11  12        1.00       -1.05      1.58 o
  -6  11  12        0.36        1.17      1.49 o
  -5  11  12        0.06       -1.26      1.26 o
  -4  11  12       18.42       17.22      3.84 o
  -3  11  12       17.00       13.77      2.49 o
  -7  12  12        2.37        0.91      2.68 o
  -6  12  12        1.63       -1.39      1.76 o
  -5  12  12        0.10       -0.09      1.39 o
  -4  12  12        8.25        9.10      3.74 o
  -9   1  13       19.67       19.98      2.17 o
  -8   1  13        0.04       -1.20      1.20 o
  -7   1  13        0.12       -1.17      1.17 o
  -6   1  13        6.70        5.93      1.41 o
  -5   1  13        1.75        3.65      1.60 o
  -4   1  13        0.32       -0.37      1.84 o
  -3   1  13        8.09        7.06      2.89 o
  -2   1  13       16.24       21.23      2.79 o
  -9   2  13        0.50        1.71      1.92 o
  -8   2  13        5.81        7.21      1.49 o
  -7   2  13        0.45        0.86      1.21 o
  -6   2  13        0.15        0.34      1.21 o
  -5   2  13       30.53       33.89      2.35 o
  -4   2  13        1.85        0.98      1.83 o
  -3   2  13        0.01        0.14      2.64 o
  -9   3  13        3.42        3.93      1.56 o
  -8   3  13        7.97        8.32      1.32 o
  -7   3  13        5.64        8.50      1.47 o
  -6   3  13        2.51        1.63      1.28 o
  -5   3  13        4.56        1.71      2.12 o
  -4   3  13       23.34       23.58      2.97 o
  -3   3  13        2.35       -0.24      2.15 o
  -9   4  13        6.95        7.39      1.85 o
  -8   4  13        2.99        3.35      1.24 o
  -7   4  13        2.17        2.46      1.47 o
  -6   4  13        1.94        3.94      1.35 o
  -5   4  13        0.29        1.43      1.48 o
  -4   4  13        0.11        0.37      3.57 o
  -3   4  13       14.94       19.13      2.77 o
  -8   5  13        1.40        0.58      1.15 o
  -7   5  13        1.01        0.92      1.16 o
  -6   5  13        7.59       10.43      2.51 o
  -5   5  13        0.19        1.60      1.51 o
  -4   5  13        1.33        1.81      1.99 o
  -3   5  13        9.68       12.07      2.50 o
  -8   6  13        0.61        1.00      1.36 o
  -7   6  13       12.00       12.01      1.59 o
  -6   6  13        0.13        2.81      1.50 o
  -5   6  13        9.06        9.06      1.67 o
  -4   6  13        1.44        0.23      1.88 o
  -7   7  13        6.10       10.41      1.61 o
  -6   7  13        0.28        0.31      1.55 o
  -5   7  13        7.33       10.61      1.81 o
  -4   7  13        2.10       -1.78      2.11 o
  -7   8  13        0.31        2.42      1.51 o
  -6   8  13        1.90        4.45      2.82 o
  -5   8  13        1.91        3.43      1.69 o
 
